# Supplementary material for: Malaria protection due to sickle haemoglobin depends on parasite genotype
Source: Nature. 2021 Dec 9;602(7895):106–11. doi: 10.1038/s41586-021-04288-3 (PMC8810385; doi:10.1038/s41586-021-04288-3)
Supplement: Supplementary file 4 — Supplementary Tables 1–8 [file 41586_2021_4288_MOESM4_ESM.xlsx]

## Sheet: Table of contents
	Table number	Link
	Supplementary Table 1	Strongest associations between human and Pf variants
	Supplementary Table 2	Detail of discovery and replication association evidence
	Supplementary Table 3	Counts of combined human and pf genotypes observed in severe malaria cases, by variant
	Supplementary Table 4	Linkage disquilibrium between Pfsa loci in multiple populations
	Supplementary Table 5	Regions of outlying between-chromosome LD in severe cases from The Gambia and Kenya
	Supplementary Table 6	Read counts, genotypes and transcript abundance for 32 uncomplicated malaria infections from Mali.
	Supplementary Table 7	Alignment locations of Pf3D7 sequence flanking the Pfsa loci
	Supplementary Table 8	Sample accessions for parasite sequencing data analysed this study

## Sheet: ST1 Strongest associations
	Supplementary Table 1: Strongest associations between human and Pf variants. Table shows human and P.falciparum genetic variants that are associated with Bayes factor >= 10,000. Associated variant pairs are grouped into region pairs as described in Methods, and only pairs with at least 75% of samples having non-missing and non-mixed Pf genotype calls are shown. The variant pair with the highest B…
	Region pair rank	Lead variant pair?	Human variant	Human alleles	Human allele frequency (%)	Nearest human gene	Pf variant	Pf alleles	Pf allele frequency (%)	Nearest Pf gene	Pf variant function	Sample size	Minimum allele count	Odds ratio (95% CI)	log10 BF	P-value	Penalised log-likelihood ratio	Human region	Pf region	All Pf genes in region
	1	Y	rs334 chr11:5,248,232	T > A	1.5	HBB(0bp)	chr11:1,058,035	T > A	32	PF3D7_1127000 0bp	non-synonymous coding (MODERATE) PF3D7_1127000	3,033 / 3,346	30	11.39 (5.64 - 22.99)	17.2	7.35e-12	39.6	11:5,248,232-5,248,232	chr11:1,053,258-1,069,278	PF3D7_1127000 0bp; PF3D7_1127100 (dUTPase) 2kb; PF3D7_1126900 (SNRPF) 4kb; PF3D7_1127200 5kb; PF3D7_1127300 6kb; PF3D7_1127400 8kb; PF3D7_1127500 9kb
	1		rs334 chr11:5,248,232	T > A	1.5		chr11:1,057,437	T > C	34	-	non-synonymous coding (MODERATE) PF3D7_1127000	3,042 / 3,346	29	10.51 (5.22 - 21.13)	16.1	2.61e-11	37.07			-
	1		rs334 chr11:5,248,232	T > A	1.6		chr11:1,054,587	A > T	37.2	-	intergenic (MODIFIER)	2,898 / 3,346	30	6.12 (3.42 - 10.95)	11.6	7.2e-10	27			-
	1		rs334 chr11:5,248,232	T > A	1.6		chr11:1,065,275	A > G	32.2	-	intergenic (MODIFIER)	3,015 / 3,346	36	5.44 (3.22 - 9.20)	10.9	1.61e-10	25.53			-
	1		rs334 chr11:5,248,232	T > A	1.6		chr11:1,069,278	T > A	36	-	intronic (MODIFIER) PF3D7_1127500	2,856 / 3,346	35	3.56 (2.16 - 5.88)	6.5	4.72e-07	15.31			-
	2	Y	rs334 chr11:5,248,232	T > A	1.5	HBB(0bp)	chr2:631,190	T > A	22.3	PF3D7_0215300 (ACS8) 0bp	non-synonymous coding (MODERATE) ACS8	3,103 / 3,346	40	7.40 (4.28 - 12.78)	15.1	4.81e-13	34.96	11:5,248,232-5,248,232	chr2:621,756-638,111	PF3D7_0215300 (ACS8) 0bp; PF3D7_0215400 3kb; PF3D7_0215200 3kb; PF3D7_0215100 7kb
	2		rs334 chr11:5,248,232	T > A	1.5		chr2:630,290	A > T	22.2	-	non-synonymous coding (MODERATE) ACS8	3,079 / 3,346	41	7.17 (4.17 - 12.33)	14.3	6.76e-13	33.32			-
	2		rs334 chr11:5,248,232	T > A	1.5		chr2:630,150	T > C	22.4	-	non-synonymous coding (MODERATE) ACS8	3,072 / 3,346	41	6.46 (3.77 - 11.07)	12.6	7.37e-12	29.26			-
	2		rs334 chr11:5,248,232	T > A	1.5		chr2:629,996	C > A	11.5	-	non-synonymous coding (MODERATE) ACS8	3,158 / 3,346	38	5.25 (3.31 - 8.32)	10.5	1.16e-12	24.74			-
	2		rs334 chr11:5,248,232	T > A	1.5		chr2:631,092	T > C	21.3	-	non-synonymous coding (MODERATE) ACS8	3,097 / 3,346	43	4.73 (2.90 - 7.70)	8.9	2.95e-10	20.88			-
	2		rs334 chr11:5,248,232	T > A	1.5		chr2:630,135	C > T	11.4	-	non-synonymous coding (MODERATE) ACS8	3,141 / 3,346	35	4.67 (2.95 - 7.40)	8.8	3.48e-11	20.82			-
	2		rs334 chr11:5,248,232	T > A	1.4		chr2:630,545	C > T	20.4	-	non-synonymous coding (MODERATE) ACS8	3,050 / 3,346	37	4.26 (2.58 - 7.05)	6.9	1.12e-08	16.25			-
	2		rs334 chr11:5,248,232	T > A	1.4		chr2:621,756	A > T	8.3	-	intergenic (MODIFIER)	3,078 / 3,346	21	3.86 (2.33 - 6.39)	4.6	1.16e-07	11.03			-
	2		rs334 chr11:5,248,232	T > A	1.5		chr2:630,737	C > T	34.2	-	non-synonymous coding (MODERATE) ACS8	2,956 / 3,346	44	3.20 (1.95 - 5.26)	4.5	3.54e-06	10.74			-
	3	Y	rs334 chr11:5,248,232	T > A	1.5	HBB(0bp)	chr2:814,288	C > T	6.8	PF3D7_0220300 0bp	non-synonymous coding (MODERATE) PF3D7_0220300	3,172 / 3,346	32	5.91 (3.41 - 10.23)	9.4	1.62e-10	21.91	11:5,248,232-5,248,232	chr2:805,840-814,702	PF3D7_0220300 0bp; PF3D7_0220200 4kb; PF3D7_0220100 7kb
	3		rs334 chr11:5,248,232	T > A	1.5		chr2:814,329	A > G	6.8	-	non-synonymous coding (MODERATE) PF3D7_0220300	3,179 / 3,346	31	5.50 (3.19 - 9.47)	8.7	5.56e-10	20.26			-
	3		rs334 chr11:5,248,232	T > A	1.5		chr2:813,895	T > A	5.3	-	non-synonymous coding (MODERATE) PF3D7_0220300	3,177 / 3,346	23	4.62 (2.68 - 7.96)	6.2	2.61e-08	14.53			-
	3		rs334 chr11:5,248,232	T > A	1.5		chr2:813,896	A > C	5.3	-	non-synonymous coding (MODERATE) PF3D7_0220300	3,177 / 3,346	23	4.62 (2.68 - 7.96)	6.2	2.61e-08	14.53			-
	3		rs334 chr11:5,248,232	T > A	1.6		chr2:813,477	A > C	47.2	-	intergenic (MODIFIER)	2,847 / 3,346	27	0.34 (0.19 - 0.59)	4	0.000125	9.63			-
	4	Y	rs517371 chr6:10,554,048	C > G	86.2	GCNT2(0bp)	chr2:278,302	T > C	3.5	PF3D7_0207000 (MSP4) 0bp	non-synonymous coding (MODERATE) MSP4	3,253 / 3,346	58	0.39 (0.28 - 0.53)	6.4	1.44e-09	15.77	06:10,554,048-10,565,941	chr2:274,979-278,302	PF3D7_0207000 (MSP4) 0bp; PF3D7_0206900 (MSP5) 2kb
	4		rs506720 chr6:10,558,089	C > G	88.2		chr2:278,302	T > C	3.5	-	non-synonymous coding (MODERATE) MSP4	3,253 / 3,346	50	0.42 (0.31 - 0.58)	4.8	1.39e-07	11.83			-
	5	Y	HLA-A*68 chr6:29,911,953	non-68_alleles > 68	11.5	HLA-A(0bp)	chr14:1,111,084	A > G	5.1	PF3D7_1428400 (WDTC1) 0bp	non-synonymous coding (MODERATE) WDTC1	3,149 / 3,346	14	0.31 (0.18 - 0.53)	5.5	1.37e-05	13.12	06:29,911,953-29,911,953	chr14:1,111,084-1,111,085	PF3D7_1428400 (WDTC1) 0bp
	5		HLA-A*68 chr6:29,911,953	non-68_alleles > 68	11.5		chr14:1,111,085	T > C	5.1	-	non-synonymous coding (MODERATE) WDTC1	3,149 / 3,346	14	0.31 (0.18 - 0.53)	5.5	1.5e-05	12.97			-
	5		HLA-A*6802 chr6:29,911,953	non-6802_alleles > 6802	7.7		chr14:1,111,084	A > G	5.1	-	non-synonymous coding (MODERATE) WDTC1	3,149 / 3,346	11	0.32 (0.18 - 0.59)	4	0.000181	9.5			-
	6	Y	HLA-B*4901 chr6:31,323,332	non-4901_alleles > 4901	5.2	HLA-B(0bp)	chr11:1,671,781	G > T	1	PF3D7_1141700 269bp	intergenic (MODIFIER)	3,317 / 3,346	16	6.10 (3.26 - 11.41)	5.5	9.87e-09	12.82	06:31,323,332-31,323,332	chr11:1,671,776-1,671,781	-
	6		HLA-B*49 chr6:31,323,332	non-49_alleles > 49	5.2		chr11:1,671,781	G > T	1	-	intergenic (MODIFIER)	3,317 / 3,346	16	6.10 (3.26 - 11.41)	5.5	9.88e-09	12.82			-
	6		HLA-B*4901 chr6:31,323,332	non-4901_alleles > 4901	5.2		chr11:1,671,776	A > AT	0.9	-	intergenic (MODIFIER)	3,321 / 3,346	14	5.95 (3.06 - 11.57)	4.7	9.25e-08	11.03			-
	6		HLA-B*49 chr6:31,323,332	non-49_alleles > 49	5.2		chr11:1,671,776	A > AT	0.9	-	intergenic (MODIFIER)	3,321 / 3,346	14	5.95 (3.06 - 11.57)	4.7	9.25e-08	11.03			-
	7	Y	HLA-DQB1*03 chr6:32,630,853	non-03_alleles > 03	34.3	HLA-DQB1(0bp)	chr7:672,864	A > C	7.2	PF3D7_0714900 48bp	intergenic (MODIFIER)	3,162 / 3,346	106	0.55 (0.43 - 0.70)	5.4	5.49e-07	13.63	06:32,630,853-32,630,853	chr7:672,864-672,864	-
	8	Y	HLA-A*0101 chr6:29,911,953	non-0101_alleles > 0101	4.8	HLA-A(0bp)	chr10:86,025	A > T	4.1	PF3D7_1001600 (XL2) 1kb	intergenic (MODIFIER)	3,162 / 3,346	0	0.06 (0.01 - 0.46)	5	0.00376	10.57	06:29,911,953-29,911,953	chr10:86,024-86,063	-
	8		HLA-A*0101 chr6:29,911,953	non-0101_alleles > 0101	4.9		chr10:86,024	A > C	3.8	-	intergenic (MODIFIER)	3,170 / 3,346	0	0.07 (0.01 - 0.49)	4.6	0.00452	9.76			-
	8		HLA-A*0101 chr6:29,911,953	non-0101_alleles > 0101	4.9		chr10:86,030	A > G	4.3	-	intergenic (MODIFIER)	3,131 / 3,346	1	0.13 (0.03 - 0.51)	4	0.00223	8.71			-
	9	Y	HLA-DPA1*0201 chr6:33,040,450	non-0201_alleles > 0201	43.1	HLA-DPA1(0bp)	chr8:1,201,785	T > G	3.6	PF3D7_0827800 (SET3) 0bp	synonymous coding (LOW) SET3	3,228 / 3,346	67	0.49 (0.37 - 0.66)	5	1.44e-06	12.39	06:33,040,450-33,040,450	chr8:1,201,785-1,201,785	PF3D7_0827800 (SET3) 0bp
	10	Y	rs78972384 chr6:10,567,116	C > T	9.3	GCNT2(0bp)	chr4:138,623	A > T	36.2	PF3D7_0402300 (RH1) 0bp	non-synonymous coding (MODERATE) RH1	2,984 / 3,346	108	0.52 (0.39 - 0.68)	4.9	1.52e-06	12.35	06:10,567,116-10,569,797	chr4:138,623-138,623	PF3D7_0402300 (RH1) 0bp
	10		rs78887232 chr6:10,568,353	T > G	9.3		chr4:138,623	A > T	36.2	-	non-synonymous coding (MODERATE) RH1	2,984 / 3,346	109	0.52 (0.40 - 0.68)	4.8	1.81e-06	12.17			-
	11	Y	rs57032711 chr9:129,250,119	G > A	12.9	MVB12B(0bp)	chr13:505,556	TTATAAAAAA > T	0.9	PF3D7_1311800 (M1AAP) 1kb	intergenic (MODIFIER)	3,269 / 3,346	21	4.16 (2.45 - 7.08)	4.9	1.04e-07	11.65	09:129,250,119-129,250,119	chr13:505,556-505,556	-
	12	Y	rs57032711 chr9:129,250,119	G > A	12.9	MVB12B(0bp)	chr6:267,452	T > C	1.6	PF3D7_0606500 (PTB) 0bp	synonymous coding (LOW) PF3D7_0606500	3,312 / 3,346	1	0.11 (0.03 - 0.44)	4.9	0.00114	10.67	09:129,250,119-129,250,119	chr6:267,452-267,452	PF3D7_0606500 (PTB) 0bp
	13	Y	rs9429945 chr1:207,676,768	T > C	93.2	CR1(0bp)	chr14:420,887	G > T	2.7	PF3D7_1410400 (RAP1) 0bp	non-synonymous coding (MODERATE) RAP1	3,244 / 3,346	0	15.19 (2.11 - 109.50)	4.9	0.00405	10.28	01:207,676,768-207,698,044	chr14:420,887-420,887	PF3D7_1410400 (RAP1) 0bp
	14	Y	HLA-A*2902 chr6:29,911,953	non-2902_alleles > 2902	3.6	HLA-A(0bp)	chr13:2,114,339	T > G	67.3	PF3D7_1352900 0bp	non-synonymous coding (MODERATE) PF3D7_1352900	2,804 / 3,346	94	0.48 (0.36 - 0.64)	4.9	7.13e-07	12.16	06:29,911,953-29,911,953	chr13:2,114,168-2,115,047	PF3D7_1352900 0bp
	14		HLA-A*29 chr6:29,911,953	non-29_alleles > 29	4.1		chr13:2,114,339	T > G	67.3	-	non-synonymous coding (MODERATE) PF3D7_1352900	2,804 / 3,346	110	0.52 (0.40 - 0.69)	4.2	2.98e-06	10.78			-
	15	Y	rs12150480 chr17:33,981,912	A > G	2.5	AP2B1(0bp)	chr14:37,847	TC > T	13.6	PF3D7_1401050 1kb	intergenic (MODIFIER)	2,630 / 3,346	3	0.17 (0.06 - 0.46)	4.8	0.000307	10.73	17:33,981,912-33,981,912	chr14:37,822-37,856	-
	15		rs12150480 chr17:33,981,912	A > G	2.5		chr14:37,831	T > C	14.1	-	intergenic (MODIFIER)	2,679 / 3,346	4	0.20 (0.08 - 0.50)	4.4	0.000333	9.94			-
	15		rs12150480 chr17:33,981,912	A > G	2.5		chr14:37,856	C > A	12.8	-	intergenic (MODIFIER)	2,630 / 3,346	3	0.18 (0.07 - 0.50)	4.2	0.000591	9.45			-
	16	Y	rs140294409 chr1:25,657,746	C > T	8.3	RSRP1(0bp)	chr9:1,202,805	A > G	4.2	PF3D7_0930300 (MSP1) 0bp	non-synonymous coding (MODERATE) MSP1	3,109 / 3,346	5	0.18 (0.06 - 0.48)	4.7	0.000413	10.47	01:25,657,746-25,657,746	chr9:1,202,801-1,202,853	PF3D7_0930300 (MSP1) 0bp
	16		rs140294409 chr1:25,657,746	C > T	8.2		chr9:1,202,801	A > T	4	-	synonymous coding (LOW) MSP1	3,175 / 3,346	5	0.18 (0.07 - 0.49)	4.5	0.000511	10.02			-
	17	Y	rs4663038 chr2:127,423,066	G > T	21.3	GYPC(0bp)	chr5:86,203	T > C	0.8	PF3D7_0501700 (APC3) 1kb	intergenic (MODIFIER)	3,337 / 3,346	0	0.07 (0.01 - 0.47)	4.6	0.0041	9.68	02:127,421,215-127,426,979	chr5:86,203-86,203	-
	17		rs28387108 chr2:127,422,998	G > A	18.9		chr5:86,203	T > C	0.8	-	intergenic (MODIFIER)	3,337 / 3,346	0	0.07 (0.01 - 0.54)	4.1	0.00575	8.43			-
	18	Y	rs7701116 chr5:138,406,078	C > T	29.6	SIL1(0bp)	chr12:691,936	AT > A	1	PF3D7_1217500 1kb	intergenic (MODIFIER)	3,224 / 3,346	4	0.18 (0.07 - 0.45)	4.6	0.000177	10.43	05:138,406,078-138,406,078	chr12:691,936-691,936	-
	19	Y	rs2725250 chr4:89,063,985	G > A	76.4	ABCG2(0bp)	chr6:526,868	A > C	4.7	PF3D7_0612700 (P12) 0bp	non-synonymous coding (MODERATE) P12	3,231 / 3,346	38	2.14 (1.52 - 3.02)	4.6	1.13e-05	11.31	04:89,055,485-89,063,985	chr6:526,868-526,868	PF3D7_0612700 (P12) 0bp
	20	Y	rs112938718 chr1:25,717,738	C > T	5.9	RHCE(0bp)	chr2:315,716	T > G	78.5	PF3D7_0207800 (SERA3) 0bp	non-synonymous coding (MODERATE) SERA3	2,792 / 3,346	40	2.12 (1.51 - 2.97)	4.5	1.15e-05	11.3	01:25,717,738-25,721,147	chr2:315,716-315,716	PF3D7_0207800 (SERA3) 0bp
	20		rs372308017 chr1:25,721,147	G > C	5.8		chr2:315,716	T > G	78.5	-	non-synonymous coding (MODERATE) SERA3	2,792 / 3,346	40	2.07 (1.48 - 2.91)	4.2	2.08e-05	10.58			-
	21	Y	HLA-A*02 chr6:29,911,953	non-02_alleles > 02	14.5	HLA-A(0bp)	chr13:1,885,147	T > C	15.8	PF3D7_1347000 (WDR92) 201bp	intergenic (MODIFIER)	3,028 / 3,346	190	1.58 (1.32 - 1.89)	4.5	5.16e-07	11.93	06:29,911,953-29,911,953	chr13:1,885,147-1,885,147	-
	21		HLA-A*0201 chr6:29,911,953	non-0201_alleles > 0201	8.9		chr13:1,885,147	T > C	15.8	-	intergenic (MODIFIER)	3,028 / 3,346	125	1.70 (1.37 - 2.12)	4.2	1.26e-06	10.89			-
	22	Y	HLA-DRB4*9901 chr6:32,550,000	non-9901_alleles > 9901	85.3	HLA-DRB1(0bp)	chr14:3,213,140	A > G	2.2	PF3D7_1478000 (GEXP17) 441bp	intergenic (MODIFIER)	3,098 / 3,346	4	5.32 (2.03 - 13.97)	4.5	0.000442	10.19	06:32,550,000-32,552,079	chr14:3,212,692-3,221,476	PF3D7_1478000 (GEXP17) 441bp; PF3D7_1478100 3kb; PF3D7_1478200 7kb; PF3D7_1478300 8kb
	22		HLA-DRB4*99 chr6:32,550,000	non-99_alleles > 99	85.3		chr14:3,213,140	A > G	2.2	-	intergenic (MODIFIER)	3,098 / 3,346	4	5.32 (2.03 - 13.97)	4.5	0.000442	10.19			-
	22		HLA-DRB4*01 chr6:32,550,000	non-01_alleles > 01	14.7		chr14:3,213,140	A > G	2.2	-	intergenic (MODIFIER)	3,098 / 3,346	4	0.19 (0.07 - 0.49)	4.5	0.000442	10.19			-
	23	Y	rs12275472 chr11:35,170,928	G > A	44.7	CD44(0bp)	chr10:1,231,152	T > C	1.4	PF3D7_1030200 (CLAMP) 0bp	synonymous coding (LOW) CLAMP	3,319 / 3,346	24	0.35 (0.22 - 0.56)	4.5	1e-05	10.8	11:35,168,692-35,175,045	chr10:1,231,152-1,231,152	PF3D7_1030200 (CLAMP) 0bp
	24	Y	HLA-DQB1*0501 chr6:32,630,853	non-0501_alleles > 0501	18.6	HLA-DQB1(0bp)	chr8:945,805	A > T	0.9	PF3D7_0820900 1kb	intergenic (MODIFIER)	3,321 / 3,346	0	0.07 (0.01 - 0.50)	4.5	0.00469	9.34	06:32,630,853-32,630,853	chr8:945,805-945,805	-
	25	Y	HLA-DQB1*03 chr6:32,630,853	non-03_alleles > 03	34.1	HLA-DQB1(0bp)	chr2:351,389	G > T	1	PF3D7_0208500 (ACP) 1kb	intergenic (MODIFIER)	3,287 / 3,346	9	0.22 (0.10 - 0.48)	4.5	0.000117	10.25	06:32,630,853-32,630,853	chr2:351,389-351,389	-
	26	Y	rs28739003 chr1:207,519,420	G > A	8.8	CD55(0bp)	chr9:1,201,967	A > C	22.3	PF3D7_0930300 (MSP1) 0bp	synonymous coding (LOW) MSP1	2,904 / 3,346	67	0.54 (0.41 - 0.71)	4.4	7.13e-06	11.28	01:207,493,375-207,529,728	chr9:1,201,941-1,206,222	PF3D7_0930300 (MSP1) 0bp
	26		rs28739003 chr1:207,519,420	G > A	8.8		chr9:1,201,965	G > A	22.4	-	non-synonymous coding (MODERATE) MSP1	2,906 / 3,346	68	0.54 (0.41 - 0.71)	4.4	7.84e-06	11.15			-
	26		rs28739003 chr1:207,519,420	G > A	8.9		chr9:1,201,941	A > G	22.6	-	non-synonymous coding (MODERATE) MSP1	2,818 / 3,346	66	0.54 (0.41 - 0.71)	4.3	8.77e-06	11.03			-
	26		rs28738984 chr1:207,507,591	G > T	8.7		chr9:1,201,967	A > C	22.3	-	synonymous coding (LOW) MSP1	2,904 / 3,346	67	0.55 (0.42 - 0.72)	4.2	1.16e-05	10.73			-
	26		rs28738984 chr1:207,507,591	G > T	8.8		chr9:1,201,965	G > A	22.4	-	non-synonymous coding (MODERATE) MSP1	2,906 / 3,346	68	0.55 (0.42 - 0.72)	4.2	1.15e-05	10.72			-
	26		rs28739003 chr1:207,519,420	G > A	8.9		chr9:1,201,952	A > T	22.6	-	non-synonymous coding (MODERATE) MSP1	2,825 / 3,346	68	0.55 (0.42 - 0.72)	4.2	1.14e-05	10.7			-
	26		rs28738984 chr1:207,507,591	G > T	8.8		chr9:1,201,941	A > G	22.6	-	non-synonymous coding (MODERATE) MSP1	2,818 / 3,346	66	0.54 (0.41 - 0.72)	4.1	1.31e-05	10.57			-
	27	Y	HLA-DRB1*03 chr6:32,552,079	non-03_alleles > 03	10.5	HLA-DRB1(0bp)	chr7:606,053	T > G	19.7	PF3D7_0713100 (MC-2TM) 0bp	synonymous coding (LOW) MC-2TM	2,883 / 3,346	65	0.52 (0.39 - 0.70)	4.4	8.23e-06	11.22	06:32,552,079-32,552,079	chr7:605,893-616,179	PF3D7_0713100 (MC-2TM) 0bp; PF3D7_0713200 1kb; PF3D7_0713300 3kb; PF3D7_0713400 (SR25) 6kb; PF3D7_0713500 8kb
	28	Y	rs10016463 chr4:89,107,818	T > C	7.9	ABCG2(0bp)	chr10:1,436,601	A > T	4.5	PF3D7_1036400 (LSA1) 0bp	non-synonymous coding (MODERATE) LSA1	2,781 / 3,346	5	0.19 (0.07 - 0.50)	4.4	0.000572	9.95	04:89,100,937-89,116,559	chr10:1,436,601-1,436,601	PF3D7_1036400 (LSA1) 0bp
	29	Y	rs2396913 chr6:49,597,623	G > T	12.1	RHAG(0bp)	chr2:309,395	C > T	10.6	PF3D7_0207700 (SERA4) 0bp	non-synonymous coding (MODERATE) SERA4	3,095 / 3,346	142	1.69 (1.37 - 2.09)	4.4	8.02e-07	11.49	06:49,572,320-49,597,623	chr2:304,549-309,395	PF3D7_0207700 (SERA4) 0bp; PF3D7_0207600 (SERA5) 2kb
	29		rs7760223 chr6:49,592,233	G > A	12.1		chr2:309,395	C > T	10.6	-	non-synonymous coding (MODERATE) SERA4	3,095 / 3,346	142	1.69 (1.37 - 2.09)	4.4	8.06e-07	11.48			-
	29		rs9357627 chr6:49,589,773	T > C	11.7		chr2:309,395	C > T	10.6	-	non-synonymous coding (MODERATE) SERA4	3,095 / 3,346	136	1.68 (1.35 - 2.08)	4.1	1.91e-06	10.68			-
	30	Y	HLA-B*58 chr6:31,323,332	non-58_alleles > 58	8.9	HLA-B(0bp)	chr6:415,342	A > G	1.9	PF3D7_0609700 0bp	non-synonymous coding (MODERATE) PF3D7_0609700	3,278 / 3,346	0	0.07 (0.01 - 0.52)	4.4	0.00514	9.24	06:31,323,332-31,323,332	chr6:415,342-415,342	PF3D7_0609700 0bp
	31	Y	HLA-C*0304 chr6:31,238,219	non-0304_alleles > 0304	9.8	HLA-C(0bp)	chr2:226,073	C > A	2	PF3D7_0205500 0bp	non-synonymous coding (MODERATE) PF3D7_0205500	3,313 / 3,346	1	0.12 (0.03 - 0.47)	4.4	0.00161	9.56	06:31,238,219-31,238,219	chr2:219,517-226,073	PF3D7_0205500 0bp; PF3D7_0205400 1kb; PF3D7_0205300 4kb
	32	Y	HLA-A*6802 chr6:29,911,953	non-6802_alleles > 6802	7.8	HLA-A(0bp)	chr5:481,950	C > A	94	PF3D7_0511400 0bp	non-synonymous coding (MODERATE) PF3D7_0511400	3,195 / 3,346	7	3.88 (1.86 - 8.11)	4.4	0.000218	10.2	06:29,911,953-29,911,953	chr5:481,950-481,950	PF3D7_0511400 0bp
	33	Y	HLA-DRB1*04 chr6:32,552,079	non-04_alleles > 04	6.2	HLA-DRB1(0bp)	chr5:1,055,626	A > G	9.9	PF3D7_0525300 2kb	intergenic (MODIFIER)	3,135 / 3,346	19	0.32 (0.18 - 0.58)	4.4	0.000149	10.36	06:32,552,079-32,552,079	chr5:1,055,626-1,055,626	-
	34	Y	HLA-DRB3*01 chr6:32,550,000	non-01_alleles > 01	10.3	HLA-DRB1(0bp)	chr4:488,769	A > G	6.4	PF3D7_0410800 0bp	non-synonymous coding (MODERATE) PF3D7_0410800	3,168 / 3,346	17	0.36 (0.22 - 0.60)	4.4	6.82e-05	10.5	06:32,550,000-32,550,000	chr4:488,769-488,769	PF3D7_0410800 0bp
	34		HLA-DRB3*0101 chr6:32,550,000	non-0101_alleles > 0101	10.3		chr4:488,769	A > G	6.4	-	non-synonymous coding (MODERATE) PF3D7_0410800	3,168 / 3,346	17	0.36 (0.22 - 0.60)	4.4	6.82e-05	10.5			-
	35	Y	rs17013943 chr4:89,137,258	T > G	13.3	ABCG2(0bp)	chr9:1,414,575	C > A	2.7	PF3D7_0935800 (CLAG9) 0bp	non-synonymous coding (MODERATE) CLAG9	3,245 / 3,346	43	2.54 (1.75 - 3.67)	4.4	7.06e-07	10.8	04:89,133,737-89,137,258	chr9:1,414,575-1,414,575	PF3D7_0935800 (CLAG9) 0bp
	36	Y	rs5758871 chr22:43,095,600	T > C	24.2	A4GALT(0bp)	chr10:1,394,272	A > C	7.2	PF3D7_1035200 1kb	intergenic (MODIFIER)	3,098 / 3,346	150	1.71 (1.38 - 2.11)	4.4	1.01e-06	11.35	22:43,092,786-43,096,013	chr10:1,394,211-1,394,283	-
	37	Y	rs6736203 chr2:127,430,211	G > A	7.7	GYPC(0bp)	chr4:136,568	TTATTATTTTC > T	2	PF3D7_0402300 (RH1) 1kb	intergenic (MODIFIER)	3,214 / 3,346	0	0.07 (0.01 - 0.52)	4.3	0.00535	9.08	02:127,424,041-127,454,870	chr4:136,568-139,405	PF3D7_0402300 (RH1) 1kb
	37		rs201687114 chr2:127,435,040	AGT > A	8		chr4:136,568	TTATTATTTTC > T	2	-	intergenic (MODIFIER)	3,214 / 3,346	0	0.07 (0.01 - 0.53)	4.3	0.00562	8.95			-
	37		kgp724191 chr2:127,432,998	G > A	7.1		chr4:136,568	TTATTATTTTC > T	2	-	intergenic (MODIFIER)	3,214 / 3,346	0	0.08 (0.01 - 0.56)	4	0.0065	8.38			-
	37		rs144631623 chr2:127,434,912	TAAGA > T	7.1		chr4:136,568	TTATTATTTTC > T	2	-	intergenic (MODIFIER)	3,214 / 3,346	0	0.08 (0.01 - 0.57)	4	0.00658	8.31			-
	37		rs28387131 chr2:127,429,513	C > A	7		chr4:136,568	TTATTATTTTC > T	2	-	intergenic (MODIFIER)	3,214 / 3,346	0	0.08 (0.01 - 0.56)	4	0.0065	8.31			-
	37		rs12614769 chr2:127,435,300	T > C	7		chr4:136,568	TTATTATTTTC > T	2	-	intergenic (MODIFIER)	3,214 / 3,346	0	0.08 (0.01 - 0.57)	4	0.00661	8.3			-
	37		rs12612739 chr2:127,435,301	C > T	7		chr4:136,568	TTATTATTTTC > T	2	-	intergenic (MODIFIER)	3,214 / 3,346	0	0.08 (0.01 - 0.57)	4	0.00661	8.3			-
	37		rs7592423 chr2:127,429,200	C > G	7		chr4:136,568	TTATTATTTTC > T	2	-	intergenic (MODIFIER)	3,214 / 3,346	0	0.08 (0.01 - 0.56)	4	0.00652	8.29			-
	38	Y	HLA-A*23 chr6:29,911,953	non-23_alleles > 23	13.3	HLA-A(0bp)	chr14:2,166,848	T > A	1.5	PF3D7_1452700 371bp	intergenic (MODIFIER)	3,321 / 3,346	2	0.15 (0.05 - 0.48)	4.3	0.000874	9.59	06:29,911,953-29,911,953	chr14:2,166,848-2,166,848	-
	38		HLA-A*2301 chr6:29,911,953	non-2301_alleles > 2301	13.3		chr14:2,166,848	T > A	1.5	-	intergenic (MODIFIER)	3,321 / 3,346	2	0.15 (0.05 - 0.48)	4.3	0.000874	9.59			-
	39	Y	rs111407306 chr6:10,623,471	A > ATTTAC	55.5	GCNT2(0bp)	chr2:318,447	C > G	0.9	PF3D7_0207900 (SERA2) 0bp	non-synonymous coding (MODERATE) SERA2	3,259 / 3,346	15	0.28 (0.15 - 0.51)	4.3	2.05e-05	10.23	06:10,615,705-10,623,471	chr2:318,447-318,447	PF3D7_0207900 (SERA2) 0bp
	40	Y	HLA-A*23 chr6:29,911,953	non-23_alleles > 23	13.3	HLA-A(0bp)	chr14:2,181,710	T > A	1.5	PF3D7_1453200 0bp	intronic (MODIFIER) PF3D7_1453200	3,322 / 3,346	2	0.15 (0.05 - 0.48)	4.3	0.000879	9.58	06:29,911,953-29,911,953	chr14:2,181,710-2,190,697	PF3D7_1453200 0bp; PF3D7_1453300 6kb; PF3D7_1453400 6kb
	40		HLA-A*2301 chr6:29,911,953	non-2301_alleles > 2301	13.3		chr14:2,181,710	T > A	1.5	-	intronic (MODIFIER) PF3D7_1453200	3,322 / 3,346	2	0.15 (0.05 - 0.48)	4.3	0.000879	9.58			-
	41	Y	HLA-DQB1*0302 chr6:32,630,853	non-0302_alleles > 0302	3.9	HLA-DQB1(0bp)	chr9:527,449	A > T	1.7	PF3D7_0911500 0bp	intronic (MODIFIER) PF3D7_0911500	3,300 / 3,346	17	4.18 (2.43 - 7.18)	4.3	1.65e-07	10.32	06:32,630,853-32,630,853	chr9:527,449-527,449	PF3D7_0911500 0bp
	42	Y	rs28387137 chr2:127,430,985	G > A	5.4	GYPC(0bp)	chr10:1,414,637	G > A	9.6	PF3D7_1035700 (DBLMSP) 0bp	non-synonymous coding (MODERATE) DBLMSP	3,111 / 3,346	11	0.32 (0.17 - 0.58)	4.3	0.000131	10.16	02:127,424,389-127,442,846	chr10:1,414,598-1,414,637	PF3D7_1035700 (DBLMSP) 0bp
	43	Y	HLA-DQB1*05 chr6:32,630,853	non-05_alleles > 05	20.6	HLA-DQB1(0bp)	chr13:2,494,146	G > A	1	PF3D7_1362300 (TMCO1) 434bp	intergenic (MODIFIER)	3,309 / 3,346	2	0.12 (0.03 - 0.47)	4.3	0.00163	9.28	06:32,630,853-32,630,853	chr13:2,494,146-2,494,146	-
	44	Y	HLA-DRB3*99 chr6:32,550,000	non-99_alleles > 99	37.9	HLA-DRB1(0bp)	chr14:2,779,035	A > G	1.2	PF3D7_1468000 0bp	intronic (MODIFIER) PF3D7_1468000	3,282 / 3,346	11	0.29 (0.15 - 0.54)	4.3	7.71e-05	10.01	06:32,550,000-32,552,079	chr14:2,779,035-2,779,037	PF3D7_1468000 0bp
	44		HLA-DRB3*9901 chr6:32,550,000	non-9901_alleles > 9901	37.9		chr14:2,779,035	A > G	1.2	-	intronic (MODIFIER) PF3D7_1468000	3,282 / 3,346	11	0.29 (0.15 - 0.54)	4.3	7.71e-05	10.01			-
	45	Y	HLA-B*58 chr6:31,323,332	non-58_alleles > 58	8.9	HLA-B(0bp)	chr8:1,181,027	AT > A	3.1	PF3D7_0827300 268bp	intergenic (MODIFIER)	3,203 / 3,346	3	0.15 (0.04 - 0.53)	4.2	0.00201	9.28	06:31,323,332-31,323,332	chr8:1,181,027-1,181,027	-
	46	Y	rs139708473 chr4:139,279,186	G > A	14.1	SLC7A11(116kb)	chr11:1,224,830	A > C	1.2	PF3D7_1131600 18bp	intergenic (MODIFIER)	3,308 / 3,346	28	3.05 (1.95 - 4.77)	4.2	7.71e-07	10.32	04:139,279,186-139,279,186	chr11:1,224,827-1,224,830	-
	46		rs139708473 chr4:139,279,186	G > A	14.1		chr11:1,224,829	T > C	1.2	-	intergenic (MODIFIER)	3,289 / 3,346	28	3.05 (1.95 - 4.76)	4.2	7.83e-07	10.31			-
	47	Y	rs74956838 chr15:36,786,999	T > C	6.5	C15orf41(85kb)	chr10:1,038,679	A > T	7.3	PF3D7_1024800 (EXP3) 0bp	non-synonymous coding (MODERATE) PF3D7_1024800	3,154 / 3,346	50	2.24 (1.63 - 3.09)	4.2	6.77e-07	10.62	15:36,786,999-36,786,999	chr10:1,038,679-1,038,679	PF3D7_1024800 (EXP3) 0bp
	48	Y	rs2914266 chr5:23,566,990	T > C	3.7	PRDM9(38kb)	chr4:992,676	A > T	6.2	PF3D7_0421700 0bp	non-synonymous coding (MODERATE) PF3D7_0421700	3,152 / 3,346	2	0.13 (0.03 - 0.51)	4.2	0.00215	9.16	05:23,566,990-23,566,990	chr4:992,676-992,676	PF3D7_0421700 0bp
	49	Y	HLA-DQA1*02 chr6:32,608,305	non-02_alleles > 02	5.8	HLA-DQA1(0bp)	chr13:2,419,516	A > T	2.6	PF3D7_1360500 (GCbeta) 0bp	non-synonymous coding (MODERATE) GCbeta	3,267 / 3,346	1	0.07 (0.01 - 0.54)	4.2	0.00578	8.78	06:32,608,305-32,608,305	chr13:2,419,516-2,419,516	PF3D7_1360500 (GCbeta) 0bp
	49		HLA-DQA1*0201 chr6:32,608,305	non-0201_alleles > 0201	5.8		chr13:2,419,516	A > T	2.6	-	non-synonymous coding (MODERATE) GCbeta	3,267 / 3,346	1	0.07 (0.01 - 0.54)	4.2	0.00578	8.78			-
	50	Y	rs8176719 chr9:136,132,908	T > TC	35.8	ABO(0bp)	chr2:257,614	C > G	1.1	PF3D7_0206300 (AROM) 0bp	INTRAGENIC (MODIFIER) PF3D7_0206300	3,324 / 3,346	11	0.29 (0.15 - 0.54)	4.2	6.6e-05	9.88	09:136,132,908-136,132,908	chr2:257,614-257,614	PF3D7_0206300 (AROM) 0bp
	51	Y	HLA-A*6802 chr6:29,911,953	non-6802_alleles > 6802	7.8	HLA-A(0bp)	chr4:656,865	A > ATATATATATG	1.3	PF3D7_0414500 0bp	intronic (MODIFIER) PF3D7_0414500	3,253 / 3,346	20	3.81 (2.24 - 6.49)	4.2	5.88e-07	10.01	06:29,911,953-29,911,953	chr4:656,863-656,866	PF3D7_0414500 0bp
	51		HLA-A*68 chr6:29,911,953	non-68_alleles > 68	11.4		chr4:656,865	A > ATATATATATG	1.3	-	intronic (MODIFIER) PF3D7_0414500	3,253 / 3,346	25	3.26 (2.03 - 5.23)	4.2	7.83e-07	10.09			-
	51		HLA-A*6802 chr6:29,911,953	non-6802_alleles > 6802	7.9		chr4:656,866	T > A	1.2	-	intronic (MODIFIER) PF3D7_0414500	3,281 / 3,346	20	3.76 (2.22 - 6.38)	4.1	6.71e-07	9.88			-
	51		HLA-A*68 chr6:29,911,953	non-68_alleles > 68	11.5		chr4:656,866	T > A	1.2	-	intronic (MODIFIER) PF3D7_0414500	3,281 / 3,346	25	3.23 (2.01 - 5.19)	4.1	9.03e-07	9.98			-
	52	Y	rs12036785 chr1:207,792,909	C > A	12.2	CR1(0bp)	chr6:526,620	A > G	1.2	PF3D7_0612700 (P12) 0bp	synonymous coding (LOW) P12	3,279 / 3,346	32	3.03 (1.90 - 4.83)	4.2	2.32e-06	10.15	01:207,737,459-207,806,989	chr6:526,620-528,171	PF3D7_0612700 (P12) 0bp; PF3D7_0612800 (P12p) 1kb
	52		kgp7826503 chr1:207,789,269	A > G	12.3		chr6:526,620	A > G	1.2	-	synonymous coding (LOW) P12	3,279 / 3,346	32	3.02 (1.90 - 4.80)	4.2	2.4e-06	10.12			-
	52		rs11118166 chr1:207,781,995	A > G	86.3		chr6:526,620	A > G	1.2	-	synonymous coding (LOW) P12	3,279 / 3,346	34	0.34 (0.21 - 0.54)	4.1	3.54e-06	9.91			-
	52		rs1408079 chr1:207,780,048	A > T	86		chr6:526,620	A > G	1.2	-	synonymous coding (LOW) P12	3,279 / 3,346	34	0.34 (0.21 - 0.54)	4	4e-06	9.81			-
	53	Y	rs376881234 chr2:99,428,728	G > A	0.8	KIAA1211L(0bp)	chr1:271,484	C > T	23.4	PF3D7_0106400 1kb	intergenic (MODIFIER)	2,916 / 3,346	22	3.77 (2.12 - 6.71)	4.2	4.69e-06	9.93	02:99,428,728-99,428,728	chr1:271,484-271,484	-
	54	Y	rs2498750 chr6:114,059,900	T > G	15.3	MARCKS(119kb)	chr6:977,100	C > T	57	PF3D7_0623900 83bp	intergenic (MODIFIER)	2,810 / 3,346	429	0.71 (0.61 - 0.82)	4.2	2.06e-06	11.29	06:114,059,900-114,059,900	chr6:967,350-977,100	PF3D7_0623800 (TKL4) 6kb
	55	Y	rs56009274 chr1:207,680,831	C > T	5.9	CR1(0bp)	chr12:1,164,605	C > T	3.6	PF3D7_1228700 1kb	intergenic (MODIFIER)	3,269 / 3,346	0	0.08 (0.01 - 0.55)	4.2	0.00613	8.66	01:207,679,809-207,685,853	chr12:1,164,605-1,164,605	-
	55		rs148137791 chr1:207,679,809	GATA > G	5.9		chr12:1,164,605	C > T	3.6	-	intergenic (MODIFIER)	3,269 / 3,346	0	0.08 (0.01 - 0.55)	4.2	0.00613	8.66			-
	55		rs141863929 chr1:207,685,853	G > A	5.9		chr12:1,164,605	C > T	3.6	-	intergenic (MODIFIER)	3,269 / 3,346	1	0.08 (0.01 - 0.55)	4.2	0.00614	8.65			-
	56	Y	HLA-DQA1*04 chr6:32,608,305	non-04_alleles > 04	6	HLA-DQA1(0bp)	chr7:606,394	A > G	2.8	PF3D7_0713100 (MC-2TM) 0bp	non-synonymous coding (MODERATE) MC-2TM	3,127 / 3,346	0	0.08 (0.01 - 0.55)	4.2	0.00603	8.64	06:32,608,305-32,608,305	chr7:606,394-606,394	PF3D7_0713100 (MC-2TM) 0bp
	56		HLA-DQA1*0401 chr6:32,608,305	non-0401_alleles > 0401	6		chr7:606,394	A > G	2.8	-	non-synonymous coding (MODERATE) MC-2TM	3,127 / 3,346	0	0.08 (0.01 - 0.55)	4.2	0.00603	8.64			-
	57	Y	rs28556782 chr4:145,051,940	A > G	27.9	GYPA(0bp)	chr13:2,571,752	T > A	1.1	PF3D7_1364200 (NUP205) 93bp	intergenic (MODIFIER)	3,297 / 3,346	35	3.01 (1.87 - 4.82)	4.2	3.99e-06	10.06	04:145,047,380-145,062,271	chr13:2,571,752-2,572,784	PF3D7_1364200 (NUP205) 93bp
	58	Y	rs7782691 chr7:146,066,621	G > C	19.5	CNTNAP2(0bp)	chr6:642,306	TATATATA > T	1	PF3D7_0615500 (CRK5) 2kb	intergenic (MODIFIER)	2,954 / 3,346	1	0.12 (0.03 - 0.48)	4.1	0.00176	8.94	07:146,066,621-146,066,621	chr6:642,306-649,437	PF3D7_0615500 (CRK5) 2kb; PF3D7_0615600 4kb
	59	Y	rs57355294 chr1:9,328,086	G > A	7.5	H6PD(0bp)	chr8:402,435	AT > A	13.9	PF3D7_0807900 (TyrRS) 160bp	intergenic (MODIFIER)	3,013 / 3,346	29	0.43 (0.29 - 0.65)	4.1	4.86e-05	10.17	01:9,328,086-9,328,086	chr8:396,812-402,435	PF3D7_0807800 1kb; PF3D7_0807700 (DegP) 4kb
	60	Y	rs116830894 chr15:34,243,529	T > C	4.6	AVEN(0bp)	chr13:162,872	A > T	1	PF3D7_1303300 45bp	intergenic (MODIFIER)	3,327 / 3,346	14	4.80 (2.61 - 8.85)	4.1	3.31e-07	9.75	15:34,243,529-34,243,529	chr13:162,872-162,872	-
	61	Y	kgp3228776 chr12:10,062,759	C > T	20	CLEC2A(0bp)	chr6:341,493	A > G	1.7	PF3D7_0608100 0bp	synonymous coding (LOW) PF3D7_0608100	3,296 / 3,346	6	0.25 (0.12 - 0.54)	4.1	0.000288	9.53	12:10,062,759-10,062,759	chr6:341,493-341,493	PF3D7_0608100 0bp
	62	Y	HLA-DQB1*0602 chr6:32,630,853	non-0602_alleles > 0602	11.5	HLA-DQB1(0bp)	chr14:904,801	T > C	5.9	PF3D7_1422400 0bp	synonymous coding (LOW) PF3D7_1422400	3,187 / 3,346	13	0.31 (0.17 - 0.58)	4.1	0.00017	9.72	06:32,630,853-32,630,853	chr14:904,801-904,801	PF3D7_1422400 0bp
	63	Y	HLA-B*35 chr6:31,323,332	non-35_alleles > 35	8.8	HLA-B(0bp)	chr5:1,176,827	A > G	3.2	PF3D7_0528500 (CPalpha) 0bp	intronic (MODIFIER) CPalpha	3,288 / 3,346	5	0.21 (0.09 - 0.53)	4.1	0.000585	9.32	06:31,323,332-31,323,332	chr5:1,176,827-1,176,827	PF3D7_0528500 (CPalpha) 0bp
	64	Y	rs73727186 chr6:31,016,186	G > A	5.2	MUC22(13kb)	chr13:2,066,189	A > G	1.1	PF3D7_1351800 0bp	non-synonymous coding (MODERATE) PF3D7_1351800	3,322 / 3,346	13	5.04 (2.70 - 9.40)	4.1	2.59e-07	9.65	06:31,016,186-31,016,186	chr13:2,066,189-2,066,189	PF3D7_1351800 0bp
	65	Y	HLA-DRB1*1102 chr6:32,552,079	non-1102_alleles > 1102	5.9	HLA-DRB1(0bp)	chr11:1,075,117	A > ATATATATATG	6.8	PF3D7_1127700 0bp	intronic (MODIFIER) PF3D7_1127700	3,188 / 3,346	6	0.22 (0.08 - 0.56)	4.1	0.00102	9.23	06:32,552,079-32,552,079	chr11:1,075,117-1,075,118	PF3D7_1127700 0bp
	66	Y	rs116830894 chr15:34,243,529	T > C	4.5	AVEN(0bp)	chr7:845,032	G > T	1.5	PF3D7_0719300 0bp	non-synonymous coding (MODERATE) ARP6	3,326 / 3,346	18	3.88 (2.27 - 6.61)	4.1	4.92e-07	9.79	15:34,243,529-34,243,529	chr7:833,959-851,149	PF3D7_0719300 0bp; PF3D7_0719200 (NEK4) 2kb; PF3D7_0719400 3kb; PF3D7_0719100 5kb; PF3D7_0719000 6kb; PF3D7_0718900 8kb; PF3D7_0718800 10kb
	66		rs116830894 chr15:34,243,529	T > C	4.5		chr7:843,156	T > C	1.5	-	intergenic (MODIFIER)	3,323 / 3,346	18	3.85 (2.26 - 6.57)	4.1	5.58e-07	9.71			-
	67	Y	rs116782507 chr2:5,435,704	A > G	3.1	SOX11(397kb)	chr12:2,037,309	T > C	1.2	PF3D7_1249800 (THO2) 0bp	synonymous coding (LOW) THO2	3,323 / 3,346	12	5.85 (2.90 - 11.78)	4.1	5.08e-07	9.52	02:5,435,704-5,435,704	chr12:2,036,667-2,043,332	PF3D7_1249800 (THO2) 0bp; PF3D7_1249900 (KsgA2) 4kb
	68	Y	rs34322776 chr4:171,251,412	T > A	0.6	AADAT(240kb)	chr13:157,400	G > C	30.7	PF3D7_1302900 6bp	intergenic (MODIFIER)	2,876 / 3,346	1	0.07 (0.01 - 0.51)	4.1	0.00514	8.45	04:171,251,412-171,251,412	chr13:157,400-157,400	-
	69	Y	HLA-B*3501 chr6:31,323,332	non-3501_alleles > 3501	7.3	HLA-B(0bp)	chr9:417,694	A > G	4.5	PF3D7_0909100 261bp	intergenic (MODIFIER)	3,262 / 3,346	42	2.47 (1.73 - 3.54)	4.1	6.66e-07	10.15	06:31,323,332-31,323,332	chr9:417,689-417,699	-
	70	Y	HLA-A*3002 chr6:29,911,953	non-3002_alleles > 3002	8.3	HLA-A(0bp)	chr14:2,963,695	A > G	4.1	PF3D7_1472600 (PDI-14) 0bp	synonymous coding (LOW) PDI-14	3,246 / 3,346	5	0.24 (0.11 - 0.54)	4.1	0.000442	9.33	06:29,911,953-29,911,953	chr14:2,963,695-2,963,695	PF3D7_1472600 (PDI-14) 0bp
	71	Y	rs115346873 chr6:10,626,247	C > T	8.5	GCNT2(0bp)	chr10:1,397,597	C > G	2.6	PF3D7_1035200 1kb	intergenic (MODIFIER)	3,040 / 3,346	2	0.08 (0.01 - 0.58)	4.1	0.00685	8.44	06:10,626,247-10,626,247	chr10:1,397,488-1,397,836	-
	72	Y	HLA-DPA1*0202 chr6:33,040,450	non-0202_alleles > 0202	19	HLA-DPA1(0bp)	chr8:758,887	T > TA	0.8	PF3D7_0816400 1kb	intergenic (MODIFIER)	3,311 / 3,346	22	3.74 (2.14 - 6.53)	4.1	2.6e-06	9.7	06:33,040,450-33,040,450	chr8:758,887-758,888	-
	72		HLA-DPA1*0202 chr6:33,040,450	non-0202_alleles > 0202	19		chr8:758,888	G > T	0.8	-	intergenic (MODIFIER)	3,310 / 3,346	22	3.74 (2.14 - 6.53)	4.1	2.61e-06	9.69			-
	73	Y	HLA-DPA1*02 chr6:33,040,450	non-02_alleles > 02	61.8	HLA-DPA1(0bp)	chr9:769,096	T > TA	2.2	PF3D7_0918700 356bp	intergenic (MODIFIER)	3,138 / 3,346	24	2.48 (1.60 - 3.84)	4.1	3.86e-05	9.94	06:33,040,450-33,040,450	chr9:769,096-769,096	-
	74	Y	rs11822615 chr11:79,128,401	G > A	8.6	TENM4(0bp)	chr4:898,666	T > C	1.7	PF3D7_0420000 0bp	non-synonymous coding (MODERATE) PF3D7_0420000	3,318 / 3,346	0	0.08 (0.01 - 0.56)	4.1	0.00636	8.42	11:79,128,401-79,128,401	chr4:898,666-898,666	PF3D7_0420000 0bp
	75	Y	HLA-B*07 chr6:31,323,332	non-07_alleles > 07	7.1	HLA-B(0bp)	chr5:692,254	C > A	11.5	PF3D7_0516600 (MB2) 1kb	intergenic (MODIFIER)	3,057 / 3,346	26	0.42 (0.27 - 0.64)	4.1	5.57e-05	9.94	06:31,323,332-31,323,332	chr5:692,254-692,254	-
	76	Y	rs80002798 chr16:7,797,841	C > A	7.4	RBFOX1(35kb)	chr11:1,985,473	A > C	93.8	PF3D7_1149400 397bp	intergenic (MODIFIER)	3,162 / 3,346	58	0.47 (0.35 - 0.64)	4.1	1.4e-06	10.26	16:7,797,841-7,797,841	chr11:1,985,473-1,986,122	PF3D7_1149400 397bp
	77	Y	rs62418762 chr6:93,218,698	C > T	7.2	EPHA7(731kb)	chr10:1,152,607	C > T	0.9	PF3D7_1027800 (RPL3) 1kb	intergenic (MODIFIER)	2,905 / 3,346	16	4.67 (2.45 - 8.90)	4.1	1.88e-06	9.52	06:93,218,698-93,218,698	chr10:1,152,607-1,152,607	-
	78	Y	HLA-B*18 chr6:31,323,332	non-18_alleles > 18	4.1	HLA-B(0bp)	chr3:162,587	T > TAA	8.7	PF3D7_0303100 191bp	intergenic (MODIFIER)	3,029 / 3,346	6	0.24 (0.10 - 0.54)	4.1	0.000416	9.27	06:31,323,332-31,323,332	chr3:162,587-162,587	-
	78		HLA-B*1801 chr6:31,323,332	non-1801_alleles > 1801	4.1		chr3:162,587	T > TAA	8.7	-	intergenic (MODIFIER)	3,029 / 3,346	5	0.24 (0.10 - 0.54)	4	0.000428	9.23			-
	79	Y	rs3114020 chr4:89,083,666	T > C	18.1	ABCG2(0bp)	chr9:1,173,328	G > T	2.4	PF3D7_0929300 0bp	non-synonymous coding (MODERATE) PF3D7_0929300	3,281 / 3,346	9	0.30 (0.16 - 0.57)	4	0.000182	9.5	04:89,068,257-89,088,475	chr9:1,173,328-1,173,328	PF3D7_0929300 0bp
	80	Y	HLA-A*23 chr6:29,911,953	non-23_alleles > 23	13.5	HLA-A(0bp)	chr12:1,522,666	A > T	2	PF3D7_1236400 0bp	intronic (MODIFIER) PF3D7_1236400	3,264 / 3,346	1	0.12 (0.03 - 0.51)	4	0.00216	8.7	06:29,911,953-29,911,953	chr12:1,522,666-1,522,666	PF3D7_1236400 0bp
	80		HLA-A*2301 chr6:29,911,953	non-2301_alleles > 2301	13.5		chr12:1,522,666	A > T	2	-	intronic (MODIFIER) PF3D7_1236400	3,264 / 3,346	1	0.12 (0.03 - 0.51)	4	0.00216	8.7			-
	81	Y	HLA-DPB1*0101 chr6:33,050,587	non-0101_alleles > 0101	30	HLA-DPB1(0bp)	chr8:822,066	A > T	0.8	PF3D7_0818000 (SNRNP27) 0bp	non-synonymous coding (MODERATE) PF3D7_0818000	3,330 / 3,346	18	3.57 (1.99 - 6.40)	4	1.5e-05	9.57	06:33,050,587-33,050,587	chr8:822,066-822,066	PF3D7_0818000 (SNRNP27) 0bp
	81		HLA-DPB1*01 chr6:33,050,587	non-01_alleles > 01	30		chr8:822,066	A > T	0.8	-	non-synonymous coding (MODERATE) PF3D7_0818000	3,330 / 3,346	18	3.57 (1.99 - 6.40)	4	1.5e-05	9.57			-
	82	Y	HLA-B*53 chr6:31,323,332	non-53_alleles > 53	10.4	HLA-B(0bp)	chr12:1,391,992	C > T	2.1	PF3D7_1233600 (AARP1) 0bp	non-synonymous coding (MODERATE) AARP1	3,279 / 3,346	2	0.16 (0.05 - 0.52)	4	0.00133	8.86	06:31,323,332-31,323,332	chr12:1,391,992-1,391,992	PF3D7_1233600 (AARP1) 0bp
	82		HLA-B*5301 chr6:31,323,332	non-5301_alleles > 5301	10.4		chr12:1,391,992	C > T	2.1	-	non-synonymous coding (MODERATE) AARP1	3,279 / 3,346	2	0.16 (0.05 - 0.52)	4	0.00133	8.86			-
	83	Y	rs62169797 chr2:142,319,835	C > G	8.4	LRP1B(0bp)	chr13:561,921	A > T	1.9	PF3D7_1313100 0bp	non-synonymous coding (MODERATE) PF3D7_1313100	3,302 / 3,346	0	0.08 (0.01 - 0.57)	4	0.00655	8.31	02:142,319,835-142,319,835	chr13:561,921-561,921	PF3D7_1313100 0bp
	84	Y	HLA-A*02 chr6:29,911,953	non-02_alleles > 02	14.3	HLA-A(0bp)	chr14:2,220,798	T > A	1.8	PF3D7_1454000 183bp	intergenic (MODIFIER)	3,306 / 3,346	36	2.62 (1.76 - 3.90)	4	1.65e-06	9.9	06:29,911,953-29,911,953	chr14:2,220,798-2,220,798	-

## Sheet: ST2 Discovery and replication
	Supplementary Table 2: Detail of discovery and replication association evidence. Table shows association test results for the three Pfsa loci based on directly-typed HbS genotype. Results are split by analysis population and by sample subset as follows: 'Discovery' refers to all samples that were also included in our discovery scan (Figure 1); 'Replication' refers to additional samples that were …
	Region	Case type	Population	Sample subset	Hs genotype counts HbAA/HbAS/HbSS	Pf genotype counts ref / alt allele	Minimum HbS allele count across parasite genotypes	Sample size after/ before excluding mixed and missing genotypes	Odds ratio (95% CI) (additive)	log10 BF (additive)	P-value (additive)	Odds ratio (95% CI) (dominance)	log10 BF (dominance)	P-value (dominance)
	Pfsa1 (chr2:631,190 T > A)
		Severe cases
			Gambia	Discovery	1837 / 13 / 1	1331 / 520	4	1,851 / 1,999	4.95 (1.75 - 14.05)	2.4	0.00172	5.18 (1.78 - 15.09)	2.3	0.00167
				Replication	170 / 2 / 2	122 / 52	3	174 / 190	1.54 (0.49 - 4.89)	0.3	0.418	1.79 (0.34 - 9.31)	0.4	0.399
				All	2007 / 15 / 3	1453 / 572	7	2,025 / 2,189	3.41 (1.51 - 7.72)	2.2	0.00238	4.42 (1.75 - 11.21)	2.3	0.00117
			Kenya	Discovery	1129 / 22 / 8	1007 / 152	6	1,159 / 1,259	18.38 (7.78 - 43.45)	15.9	2.14e-11	31.70 (12.75 - 78.82)	16.4	7.12e-14
				Replication	575 / 7 / 0	502 / 80	0	582 / 635	42.91 (5.17 - 355.90)	5.1	0.000348	42.91 (5.17 - 355.90)	5.1	0.000348
				All	1704 / 29 / 8	1509 / 232	6	1,741 / 1,894	24.64 (10.66 - 56.96)	21	4.52e-14	39.03 (16.11 - 94.57)	21.8	3.45e-16
			Gambia + Kenya	Discovery	2966 / 35 / 9	2338 / 672	10	3,010 / 0	13.31 (6.68 - 26.55)	17.9	1.26e-13	20.07 (9.68 - 41.64)	17.9	5.13e-16
				Replication	745 / 9 / 2	624 / 132	3	756 / 0	8.00 (2.33 - 27.43)	3.3	0.00057	13.94 (3.64 - 53.44)	4.2	7.46e-05
				All	3711 / 44 / 11	2962 / 804	13	3,766 / 0	12.76 (6.90 - 23.61)	21.3	3.17e-16	20.18 (10.45 - 39.00)	22.3	2.55e-19
		Uncomplicated cases
			Mali	All	14/13	16 / 11	3	27 / 32	15.20 (2.66 - 87.03)	2.95	0.0022	( same as additive model)
	Pfsa2 (chr2:814,288 C > T)
		Severe cases
			Gambia	Discovery	1965 / 13 / 1	1959 / 20	0	1,979 / 1,999	0.79 (0.07 - 9.51)	0.5	0.683	0.80 (0.06 - 9.90)	0.5	0.681
				Replication	182 / 2 / 2	183 / 3	0	186 / 190	0.86 (0.07 - 10.40)	0.5	0.787	0.89 (0.06 - 12.40)	0.5	0.786
				All	2147 / 15 / 3	2142 / 23	0	2,165 / 2,189	0.74 (0.07 - 8.01)	0.5	0.63	0.75 (0.06 - 8.82)	0.5	0.627
			Kenya	Discovery	1070 / 22 / 8	913 / 187	8	1,100 / 1,259	9.70 (4.54 - 20.72)	11.1	2.83e-09	18.52 (7.85 - 43.69)	12.3	1.73e-11
				Replication	534 / 8 / 0	452 / 90	2	542 / 635	9.76 (2.40 - 39.76)	2.6	0.000879	9.76 (2.40 - 39.76)	2.6	0.000879
				All	1604 / 30 / 8	1365 / 277	10	1,642 / 1,894	10.69 (5.35 - 21.39)	13.9	1.33e-11	17.90 (8.39 - 38.18)	15.2	5.36e-14
			Gambia + Kenya	Discovery	3035 / 35 / 9	2872 / 207	23	3,079 / 0	7.72 (4.07 - 14.66)	10.4	2.54e-10	13.86 (6.70 - 28.64)	11.4	8.15e-13
				Replication	716 / 10 / 2	635 / 93	6	728 / 0	5.41 (1.94 - 15.13)	2	0.000832	7.94 (2.24 - 28.20)	2.4	0.000818
				All	3751 / 45 / 11	3507 / 300	31	3,807 / 0	7.48 (4.36 - 12.83)	12.6	1.77e-13	13.37 (7.04 - 25.39)	14	1.41e-15
		Uncomplicated cases
			Mali	All	11 / 7	17 / 1	0	18 / 32	0.57 (0.15 - 2.11)	0.54	0.402	( same as additive model)
	Pfsa3 (chr11:1,058,035 T > A)
		Severe cases
			Gambia	Discovery	1781 / 14 / 1	1014 / 782	0	1,796 / 1,999	19.33 (2.57 - 145.41)	4.7	0.00244	20.49 (2.71 - 154.74)	4.7	0.0021
				Replication	158 / 2 / 2	97 / 65	0	162 / 190	5.22 (0.76 - 36.12)	1.5	0.0511	6.82 (0.78 - 59.44)	1.4	0.0417
				All	1939 / 16 / 3	1111 / 847	0	1,958 / 2,189	22.49 (3.04 - 166.27)	6.2	0.00143	26.13 (3.50 - 195.09)	6.1	0.000942
			Kenya	Discovery	1117 / 22 / 7	985 / 161	6	1,146 / 1,259	16.67 (7.05 - 39.42)	14.3	9.53e-11	27.61 (11.08 - 68.82)	14.8	7.19e-13
				Replication	566 / 7 / 0	484 / 89	1	573 / 635	15.65 (3.09 - 79.18)	3.3	0.000536	15.65 (3.09 - 79.18)	3.3	0.000536
				All	1683 / 29 / 7	1469 / 250	7	1,719 / 1,894	18.45 (8.33 - 40.89)	17.6	4.52e-13	27.76 (12.04 - 64.00)	18.3	4.3e-15
			Gambia + Kenya	Discovery	2898 / 36 / 8	1999 / 943	6	2,942 / 0	19.91 (8.63 - 45.92)	19.3	1.49e-12	31.62 (12.97 - 77.07)	20	2.1e-14
				Replication	724 / 9 / 2	581 / 154	1	735 / 0	17.81 (3.71 - 85.59)	4.8	0.000201	19.44 (4.09 - 92.31)	4.7	0.000119
				All	3622 / 45 / 10	2580 / 1097	7	3,677 / 0	21.72 (10.02 - 47.09)	24.1	4.16e-15	32.07 (14.18 - 72.50)	24.9	5.52e-17
		Uncomplicated cases
			Mali	All	15 / 15	17 / 13	2	30 / 32	58.85 (5.87 - 589.93)	5.3	0.0005305	( same as additive model)

## Sheet: ST3 Pfsa genotype counts
	Supplementary Table 3: Counts of combined human and pf genotypes observed in severe malaria cases, by variant. For each lead Pfsa variant, the table shows counts of severe malaria cases from The Gambia (left columns) and Kenya (right columns), stratified by the called genotype at the Pfsa locus (rows) and by the HbS genotype (columns). All HbS genotypes are determined in the directly-typed genoty…
				Gambia				Kenya
	Locus			HbAA	HbAS	HbSS		HbAA	HbAS	HbSS
	chr2:631,190 T>A
			T	1447	5	1		1504	4	1
			T/A	155	1			144	3	1
			A	560	10	2		200	25	7
			(controls)	2284	396	15		3365	600	30
	chr2:814,288 C>T
			C	2124	15	3		1357	6	2
			C/T	16	1			244	2	1
			T	23				247	24	6
			(controls)	2284	396	15		3365	600	30
	chr11:1,058,035 T>A
			T	1111				1463	5	1
			T/A	212				161	3	2
			A	828	16	3		220	24	6
			(controls)	2284	396	15		3365	600	30
	combined genotype		T-C-T	941				1251	3	1
			A-C-T	125				4
			T-T-T	5				55
			T-C-A	374	5	1		32	1
			A-T-T	3				14	1
			T-T-A	4				12
			A-C-A	389	9	2		18	1	1
			A-T-A	9				133	20	4
			mixed	300	2			325	6	3
			(controls)	2284	396	15		3365	600	30

## Sheet: ST4 Pfsa LD across populations
	Supplementary Table 4 - Linkage disquilibrium between Pfsa loci in multiple populations. For each set of samples (rows), the table shows the estimated allele frequency of the Pfsa1+ (chr2:631,190 A), Pfsa2+ (chr2: 814,288 T) and Pfsa3+ (chr11: 1,058,035 A) alleles, followed by details of linkage disequilibrium (LD) metrics for each pair of variants. The metrics shown are: counts of the four possi…
					Allele frequency				Pfsa1+ vs. Pfsa2+									Pfsa1+ vs. Pfsa3+									Pfsa2+ vs. Pfsa3+
	Set	Population	Group		Pfsa1+	Pfsa2+	Pfsa3+		n_00	n_01	n_10	n_11	N	total	r	D'		n_00	n_01	n_10	n_11	N	total	r	D'		n_00	n_01	n_10	n_11	N	total	r	D'
	Severe cases	Gambia	All individuals		0.283465	0.0105893	0.433299		1437	10	561	12	2020	2194	0.0605469	0.365458		952	387	128	414	1881	2194	0.43457	0.588684		1099	830	9	13	1951	2194	0.0341797	0.27966
		Gambia	Excluding HbAS / HbSS individuals		0.279023	0.0107126	0.427024		1428	10	546	12	1996	2167	0.0625	0.369073		950	380	128	399	1857	2167	0.430664	0.581599		1097	808	9	13	1927	2167	0.0361328	0.287235
		Gambia	Only HbAS / HbSS individuals		0.67	0	1		6	0	11	0	17	19	-	-		0	6	0	12	18	19	-	-		0	18	0	0	18	19	-	-
		Kenya	All individuals		0.132951	0.169605	0.146172		1322	69	25	190	1606	1902	0.772461	0.861363		1413	48	21	182	1664	1902	0.819336	0.87996		1268	57	73	179	1577	1902	0.685547	0.712539
		Kenya	Excluding HbAS / HbSS individuals		0.117371	0.15399	0.130719		1316	68	23	162	1569	1856	0.753906	0.85432		1406	46	20	155	1627	1856	0.803711	0.869605		1262	54	72	151	1539	1856	0.65918	0.691949
		Kenya	only HbAS / HbSS individuals		0.865	0.789	0.833		5	0	2	28	35	41	0.82	1		4	1	1	27	33	41	0.764286	0.764286		5	3	1	26	35	41	0.655092	0.783951
	MalariaGEN pf6	Gambia	All individuals		0.347368	0	0.579882		124	0	66	0	190	219	-	-		54	56	17	42	169	219	0.195835	0.314156		76	105	0	0	181	219	-	-
		Guinea	All individuals		0.204225	0	0.210526		113	0	29	0	142	149	-	-		102	6	3	22	133	149	0.790077	0.848		108	30	0	0	138	149	-	-
		Mali	All individuals		0.109453	0	0.113456		358	0	44	0	402	426	-	-		333	9	3	34	379	426	0.83535	0.908542		342	44	0	0	386	426	-	-
		Ghana	All individuals		0.0759952	0	0.0793061		766	0	62	1	829	849	0.121179	1		737	10	6	54	807	849	0.860767	0.891386		749	66	0	1	816	849	0.117118	1
		Cameroon	All individuals		0.421875	0	0.62069		111	0	81	0	192	235	-	-		59	39	7	69	174	235	0.521256	0.757177		73	121	0	0	194	235	-	-
		Congo	All individuals		0.53252	0.609756	0.626812		73	42	23	108	246	344	0.469694	0.550095		81	34	10	116	241	344	0.643555	0.789813		52	41	33	109	235	344	0.333008	0.357498
		Malawi	All individuals		0.0290456	0.0290456	0.0460251		233	1	1	6	241	254	0.852869	0.852869		228	4	0	7	239	254	0.790817	1		227	4	0	5	236	254	0.738875	1
		Tanzania	All individuals		0.132404	0.139373	0.177305		237	12	10	28	287	316	0.673924	0.694225		223	22	9	28	282	316	0.589597	0.704334		216	27	15	23	281	316	0.44184	0.519822
		Kenya	All individuals		0.191011	0.179775	0.280899		68	4	5	12	89	109	0.665734	0.690972		63	9	1	16	89	109	0.713863	0.918199		57	11	2	13	83	109	0.59827	0.812429

## Sheet: ST5 Regions of elevated LD
	Supplementary Table 5: Regions of outlying between-chromosome LD in severe cases from The Gambia and Kenya. Table shows pairs of variants on different chromosomes in the P.falciparum genome with elevated LD (squared correlation (R2) > 0.05) in either The Gambia or Kenya. Variant pairs are thined by grouping into regions such that no two pairs from different regions are closer than 10kb apart, and…
				Region 1							Region 2
	Population	rank		Region 1	Region 1 variant (v1)	Frequency (%)	Nearest gene	log10BF vs. HbS	R vs. CRT K76T		Region 2	Region 2 variant (v2)	Frequency (%)	Nearest gene	log10BF vs. HbS	R vs. CRT K76T		N	R	R2
	Gambia	1		chr6:1,174,040-1,293,328	chr6:1,215,233	79.8	PF3D7_0629500 (AAT1) 0kb	0.7	0.77		chr7:361,356-481,853	chr7:403,618	73.9	PF3D7_0709000 (CRT) 0kb	1.8	1		1967	0.77	0.59
	Kenya	1		chr2:621,756-631,190	chr2:629,996	11.7	PF3D7_0215300 (ACS8) 0kb	15.4	0.15		chr11:1,053,258-1,069,278	chr11:1,058,035	13.2	PF3D7_1127000 0kb	24.4	0.17		1625	0.81	0.65
	Gambia	2		chr2:621,756-640,163	chr2:631,092	27.9	PF3D7_0215300 (ACS8) 0kb	12.8	0.23		chr11:1,053,258-1,065,275	chr11:1,057,437	45.9	PF3D7_1127000 0kb	21.9	0.33		1881	0.44	0.19
	Kenya	2		chr2:805,840-825,357	chr2:814,329	15.6	PF3D7_0220300 0kb	12.4	0.12		chr11:1,053,258-1,065,275	chr11:1,057,437	13.7	PF3D7_1127000 0kb	21.9	0.17		1557	0.67	0.45
	Gambia	3		chr4:738,775-765,232	chr4:748,239	60.8	PF3D7_0417200 (DHFR-TS) 0kb	-0.2	0.42		chr7:375,339-435,497	chr7:403,618	73.9	PF3D7_0709000 (CRT) 0kb	1.8	1		1882	0.42	0.17
	Kenya	3		chr2:629,996-631,190	chr2:630,290	11.7	PF3D7_0215300 (ACS8) 0kb	17.7	0.15		chr13:2,816,559-2,816,559	chr13:2,816,559	7.9	PF3D7_1371600 (EBL1) 0kb	2.9	0.07		1501	0.4	0.16
	Gambia	4		chr5:958,145-958,145	chr5:958,145	46.5	PF3D7_0523000 (MDR1) 0kb	0.2	0.36		chr7:370,875-459,331	chr7:405,838	74.4	PF3D7_0709000 (CRT) 0kb	1.8	1		1888	0.36	0.13
	Kenya	4		chr2:629,996-631,190	chr2:630,135	11.7	PF3D7_0215300 (ACS8) 0kb	13.3	0.15		chr3:140,167-140,167	chr3:140,167	92.8	PF3D7_0302500 (CLAG3.1) 0kb	3.9	-0.03		1463	-0.39	0.16
	Gambia	5		chr4:738,775-757,119	chr4:748,239	60.8	PF3D7_0417200 (DHFR-TS) 0kb	-0.2	0.42		chr6:1,206,498-1,215,233	chr6:1,215,233	79.8	PF3D7_0629500 (AAT1) 0kb	0.7	0.77		1875	0.36	0.13
	Kenya	5		chr2:629,996-631,190	chr2:630,135	11.7	PF3D7_0215300 (ACS8) 0kb	13.3	0.15		chr3:124,242-124,242	chr3:124,242	93.9	PF3D7_0302200 (CLAG3.2) 0kb	2.9	0		1412	-0.37	0.13
	Gambia	6		chr4:738,775-757,119	chr4:748,239	60.8	PF3D7_0417200 (DHFR-TS) 0kb	-0.2	0.42		chr8:544,529-549,685	chr8:549,685	52.8	PF3D7_0810800 (PPPK-DHPS) 0kb	0.3	-0.35		1824	-0.36	0.13
	Kenya	6		chr3:140,167-140,167	chr3:140,167	92.8	PF3D7_0302500 (CLAG3.1) 0kb	3.9	-0.03		chr11:1,054,587-1,065,275	chr11:1,057,437	13.7	PF3D7_1127000 0kb	21.9	0.17		1461	-0.36	0.13
	Gambia	7		chr7:375,339-435,497	chr7:403,618	73.9	PF3D7_0709000 (CRT) 0kb	1.8	1		chr8:546,841-549,685	chr8:549,685	52.8	PF3D7_0810800 (PPPK-DHPS) 0kb	0.3	-0.35		1887	-0.35	0.12
	Kenya	7		chr9:1,419,000-1,422,363	chr9:1,422,363	11	PF3D7_0935900 (REX1) 0kb	2.7	0.09		chr11:1,054,587-1,065,275	chr11:1,057,437	13.7	PF3D7_1127000 0kb	21.9	0.17		1555	0.35	0.12
	Gambia	8		chr6:1,206,498-1,215,233	chr6:1,215,233	79.8	PF3D7_0629500 (AAT1) 0kb	0.7	0.77		chr7:607,094-637,190	chr7:608,404	58.5	PF3D7_0713200 1kb	1.1	0.45		1658	0.35	0.12
	Kenya	8		chr2:629,996-631,190	chr2:630,135	11.7	PF3D7_0215300 (ACS8) 0kb	13.3	0.15		chr9:1,422,363-1,422,363	chr9:1,422,363	11	PF3D7_0935900 (REX1) 0kb	2.7	0.09		1561	0.34	0.11
	Gambia	9		chr7:384,931-435,497	chr7:403,618	73.9	PF3D7_0709000 (CRT) 0kb	1.8	1		chr11:1,053,258-1,065,275	chr11:1,058,035	42.6	PF3D7_1127000 0kb	24.4	0.33		1866	0.33	0.11
	Kenya	9		chr11:1,054,587-1,065,275	chr11:1,058,035	13.2	PF3D7_1127000 0kb	24.4	0.17		chr13:2,816,559-2,816,559	chr13:2,816,559	7.9	PF3D7_1371600 (EBL1) 0kb	2.9	0.07		1498	0.34	0.11
	Gambia	10		chr6:1,201,098-1,215,233	chr6:1,215,233	79.8	PF3D7_0629500 (AAT1) 0kb	0.7	0.77		chr7:325,532-340,864	chr7:333,500	75.5	PF3D7_0707200 0kb	0.7	0.4		1888	0.32	0.1
	Kenya	10		chr3:124,242-124,242	chr3:124,242	93.9	PF3D7_0302200 (CLAG3.2) 0kb	2.9	0		chr11:1,057,437-1,058,035	chr11:1,057,437	13.7	PF3D7_1127000 0kb	21.9	0.17		1405	-0.32	0.1
	Gambia	11		chr12:1,171,981-1,171,981	chr12:1,171,981	5.3	PF3D7_1228800 0kb	0.9	-		chr13:2,418,368-2,418,368	chr13:2,418,368	5.1	PF3D7_1360500 (GCbeta) 0kb	0.2	-		2074	0.31	0.1
	Kenya	11		chr2:813,895-814,329	chr2:814,288	15.4	PF3D7_0220300 0kb	12.5	0.13		chr13:2,816,559-2,816,559	chr13:2,816,559	7.9	PF3D7_1371600 (EBL1) 0kb	2.9	0.07		1438	0.31	0.1
	Gambia	12		chr6:1,206,498-1,248,684	chr6:1,215,233	79.8	PF3D7_0629500 (AAT1) 0kb	0.7	0.77		chr11:1,053,258-1,065,275	chr11:1,057,437	45.9	PF3D7_1127000 0kb	21.9	0.33		1870	0.3	0.09
	Kenya	12		chr2:813,895-814,329	chr2:814,288	15.4	PF3D7_0220300 0kb	12.5	0.13		chr3:140,167-140,167	chr3:140,167	92.8	PF3D7_0302500 (CLAG3.1) 0kb	3.9	-0.03		1398	-0.3	0.09
	Gambia	13		chr6:1,215,233-1,215,233	chr6:1,215,233	79.8	PF3D7_0629500 (AAT1) 0kb	0.7	0.77		chr7:495,462-504,811	chr7:495,462	44.9	PF3D7_0711200 0kb	1	-0.4		1890	-0.3	0.09
	Kenya	13		chr2:813,895-814,329	chr2:814,288	15.4	PF3D7_0220300 0kb	12.5	0.13		chr9:1,422,363-1,422,363	chr9:1,422,363	11	PF3D7_0935900 (REX1) 0kb	2.7	0.09		1500	0.29	0.08
	Gambia	14		chr5:958,145-958,145	chr5:958,145	46.5	PF3D7_0523000 (MDR1) 0kb	0.2	0.36		chr6:1,215,233-1,215,233	chr6:1,215,233	79.8	PF3D7_0629500 (AAT1) 0kb	0.7	0.77		1853	0.3	0.09
	Kenya	14		chr4:748,410-748,410	chr4:748,410	91.2	PF3D7_0417200 (DHFR-TS) 0kb	-0.1	0.01		chr8:544,529-549,993	chr8:549,685	42.4	PF3D7_0810800 (PPPK-DHPS) 0kb	0.3	0.1		1488	-0.28	0.08
	Gambia	15		chr6:1,128,748-1,160,472	chr6:1,160,472	32.2	PF3D7_0628200 (PK4) 0kb	0.2	0.28		chr7:384,931-412,466	chr7:405,362	35.5	PF3D7_0709000 (CRT) 0kb	2.3	0.45		1914	0.29	0.08
	Kenya	15		chr9:1,399,346-1,401,327	chr9:1,401,327	9.8	PF3D7_0935500 (GEXP22) 0kb	1.8	-		chr11:1,057,437-1,065,275	chr11:1,057,437	13.7	PF3D7_1127000 0kb	21.9	0.17		1546	0.28	0.08
	Gambia	16		chr6:1,214,259-1,215,233	chr6:1,215,233	79.8	PF3D7_0629500 (AAT1) 0kb	0.7	0.77		chr8:546,841-549,685	chr8:549,685	52.8	PF3D7_0810800 (PPPK-DHPS) 0kb	0.3	-0.35		1866	-0.29	0.08
	Kenya	16		chr2:853,523-859,252	chr2:855,656	18.9	PF3D7_0221200 0kb	0.3	-		chr11:1,057,437-1,065,275	chr11:1,058,035	13.2	PF3D7_1127000 0kb	24.4	0.17		1438	0.27	0.07
	Gambia	17		chr6:1,106,000-1,117,988	chr6:1,116,314	30	PF3D7_0627800 (ACS) 0kb	0.5	0.25		chr7:391,494-412,466	chr7:405,362	35.5	PF3D7_0709000 (CRT) 0kb	2.3	0.45		1916	0.28	0.08
	Kenya	17		chr2:629,996-631,190	chr2:629,996	11.7	PF3D7_0215300 (ACS8) 0kb	15.4	0.15		chr9:1,399,346-1,401,327	chr9:1,399,346	12	PF3D7_0935500 (GEXP22) 1kb	4.4	0.05		1541	0.26	0.07
	Gambia	18		chr5:958,145-958,145	chr5:958,145	46.5	PF3D7_0523000 (MDR1) 0kb	0.2	0.36		chr6:1,228,937-1,235,507	chr6:1,235,507	54.7	PF3D7_0629700 (SET1) 0kb	-0.2	0.48		1793	0.27	0.08
	Kenya	18		chr3:92,152-92,152	chr3:92,152	5.4	PF3D7_0301600 (GEXP21) 0kb	1.1	-		chr11:1,057,437-1,058,035	chr11:1,058,035	13.2	PF3D7_1127000 0kb	24.4	0.17		1605	0.25	0.06
	Gambia	19		chr6:1,228,937-1,235,507	chr6:1,235,507	54.7	PF3D7_0629700 (SET1) 0kb	-0.2	0.48		chr7:445,690-481,853	chr7:459,331	45.4	PF3D7_0710100 1kb	0.4	0.52		1834	0.27	0.08
	Kenya	19		chr10:662,042-663,469	chr10:663,469	18.8	PF3D7_1016500 0kb	0.8	-		chr11:1,057,437-1,058,035	chr11:1,057,437	13.7	PF3D7_1127000 0kb	21.9	0.17		1447	0.25	0.06
	Gambia	20		chr4:93,478-93,478	chr4:93,478	5	PF3D7_0401600 (RIF) 0kb	0.2	-		chr9:721,429-721,429	chr9:721,429	5.2	PF3D7_0917400 0kb	0.1	-		2069	0.27	0.07
	Kenya	20		chr2:629,996-631,190	chr2:629,996	11.7	PF3D7_0215300 (ACS8) 0kb	15.4	0.15		chr3:92,152-92,152	chr3:92,152	5.4	PF3D7_0301600 (GEXP21) 0kb	1.1	-		1612	0.25	0.06
	Gambia	21		chr6:313,536-313,536	chr6:313,536	5.5	-	0.2	-		chr13:2,418,368-2,418,368	chr13:2,418,368	5.1	PF3D7_1360500 (GCbeta) 0kb	0.2	-		2071	0.27	0.07
	Kenya	21		chr2:629,996-631,190	chr2:631,190	11.7	PF3D7_0215300 (ACS8) 0kb	20.7	0.15		chr10:662,042-662,042	chr10:662,042	18.5	PF3D7_1016500 0kb	3.1	0.05		1452	0.25	0.06
	Gambia	22		chr4:93,478-93,478	chr4:93,478	5	PF3D7_0401600 (RIF) 0kb	0.2	-		chr12:2,029,609-2,029,609	chr12:2,029,609	5.1	-	0.2	-		2067	0.27	0.07
	Kenya	22		chr9:1,436,348-1,436,348	chr9:1,436,348	6.5	-	0.6	-		chr11:1,057,437-1,058,035	chr11:1,058,035	13.2	PF3D7_1127000 0kb	24.4	0.17		1586	0.23	0.05
	Gambia	23		chr6:305,108-313,536	chr6:313,536	5.5	PF3D7_0607500 (COQ2) 0kb	0.2	-		chr12:1,171,981-1,171,981	chr12:1,171,981	5.3	PF3D7_1228800 0kb	0.9	-		2078	0.27	0.07
	Kenya	23		chr2:814,288-814,329	chr2:814,288	15.4	PF3D7_0220300 0kb	12.5	0.13		chr9:1,399,346-1,401,327	chr9:1,401,327	9.8	PF3D7_0935500 (GEXP22) 0kb	1.8	-		1485	0.23	0.05
	Gambia	24		chr2:737,660-737,660	chr2:737,660	5.3	-	0.3	-		chr6:305,108-313,536	chr6:313,536	5.5	PF3D7_0607500 (COQ2) 0kb	0.2	-		2045	0.26	0.07
	Kenya	24		chr8:549,685-549,993	chr8:549,993	56.5	PF3D7_0810800 (PPPK-DHPS) 0kb	0	-		chr12:959,504-959,504	chr12:959,504	18.1	PF3D7_1223500 0kb	0.1	-		1404	0.23	0.05
	Gambia	25		chr12:1,171,981-1,171,981	chr12:1,171,981	5.3	PF3D7_1228800 0kb	0.9	-		chr14:2,868,113-2,868,113	chr14:2,868,113	5.1	PF3D7_1469900 0kb	0.2	-		2077	0.26	0.07
	Gambia	26		chr10:86,179-86,179	chr10:86,179	7.3	-	0.4	-		chr12:2,104,202-2,104,202	chr12:2,104,202	6.5	PF3D7_1251600 0kb	0.3	-		2060	0.26	0.07
	Gambia	27		chr10:1,385,924-1,385,924	chr10:1,385,924	7	PF3D7_1034900 (MRScyt) 0kb	0.4	-		chr12:2,104,202-2,104,202	chr12:2,104,202	6.5	PF3D7_1251600 0kb	0.3	-		2056	0.25	0.06
	Gambia	28		chr5:958,145-958,145	chr5:958,145	46.5	PF3D7_0523000 (MDR1) 0kb	0.2	0.36		chr6:1,245,738-1,248,684	chr6:1,248,554	48.3	PF3D7_0629800 1kb	-0.2	0.45		1807	0.25	0.06
	Gambia	29		chr9:721,429-721,429	chr9:721,429	5.2	PF3D7_0917400 0kb	0.1	-		chr13:2,418,368-2,418,368	chr13:2,418,368	5.1	PF3D7_1360500 (GCbeta) 0kb	0.2	-		2062	0.25	0.06
	Gambia	30		chr2:489,124-489,124	chr2:489,124	8.3	-	0.2	-		chr11:1,184,983-1,184,983	chr11:1,184,983	5.4	PF3D7_1130700 (SMC1) 0kb	0.3	-		2040	0.25	0.06
	Gambia	31		chr4:131,480-131,480	chr4:131,480	5.1	PF3D7_0402200 0kb	0.2	-		chr5:288,849-288,849	chr5:288,849	5	PF3D7_0506900 (ROM4) 0kb	0.3	-		2075	0.25	0.06
	Gambia	32		chr6:967,817-977,480	chr6:967,817	15.5	PF3D7_0623800 (TKL4) 0kb	0.6	-		chr7:405,362-407,530	chr7:405,362	35.5	PF3D7_0709000 (CRT) 0kb	2.3	0.45		1972	0.25	0.06
	Gambia	33		chr4:93,478-93,478	chr4:93,478	5	PF3D7_0401600 (RIF) 0kb	0.2	-		chr12:1,171,981-1,171,981	chr12:1,171,981	5.3	PF3D7_1228800 0kb	0.9	-		2077	0.25	0.06
	Gambia	34		chr2:723,294-723,294	chr2:723,294	5.1	-	0.3	-		chr6:305,108-313,536	chr6:313,536	5.5	PF3D7_0607500 (COQ2) 0kb	0.2	-		2055	0.25	0.06
	Gambia	35		chr9:370,705-370,705	chr9:370,705	6	PF3D7_0908000 (PMP1) 0kb	0	-		chr12:2,104,202-2,104,202	chr12:2,104,202	6.5	PF3D7_1251600 0kb	0.3	-		2050	0.25	0.06
	Gambia	36		chr12:658,123-658,123	chr12:658,123	5.2	-	0.6	-		chr13:125,637-125,637	chr13:125,637	5.4	-	1	-		2060	0.25	0.06
	Gambia	37		chr4:131,480-131,480	chr4:131,480	5.1	PF3D7_0402200 0kb	0.2	-		chr7:1,292,434-1,297,736	chr7:1,297,736	6	PF3D7_0730300 (ApiAP2) 0kb	0.3	-		2071	0.24	0.06
	Gambia	38		chr6:305,108-313,536	chr6:313,536	5.5	PF3D7_0607500 (COQ2) 0kb	0.2	-		chr14:669,302-669,335	chr14:669,335	7	-	0.2	-		2030	0.24	0.06
	Gambia	39		chr4:131,480-131,480	chr4:131,480	5.1	PF3D7_0402200 0kb	0.2	-		chr10:1,381,612-1,381,612	chr10:1,381,612	5.1	PF3D7_1034800 0kb	0.3	-		2070	0.24	0.06
	Gambia	40		chr6:452,566-452,598	chr6:452,598	7.5	-	0.2	-		chr12:2,029,609-2,029,609	chr12:2,029,609	5.1	-	0.2	-		2044	0.24	0.06
	Gambia	41		chr6:988,137-988,137	chr6:988,137	15.6	PF3D7_0624300 0kb	0.3	-		chr7:405,362-407,530	chr7:405,362	35.5	PF3D7_0709000 (CRT) 0kb	2.3	0.45		1973	0.24	0.06
	Gambia	42		chr2:723,294-723,294	chr2:723,294	5.1	-	0.3	-		chr10:1,481,675-1,481,675	chr10:1,481,675	7.7	-	0.3	-		1994	0.24	0.06
	Gambia	43		chr4:93,478-93,478	chr4:93,478	5	PF3D7_0401600 (RIF) 0kb	0.2	-		chr11:1,294,027-1,294,027	chr11:1,294,027	7.3	PF3D7_1133400 (AMA1) 0kb	0.7	-		2051	0.24	0.06
	Gambia	44		chr6:313,536-313,536	chr6:313,536	5.5	-	0.2	-		chr12:2,029,609-2,029,609	chr12:2,029,609	5.1	-	0.2	-		2066	0.24	0.06
	Gambia	45		chr7:204,987-204,987	chr7:204,987	6.3	PF3D7_0704400 0kb	0.8	-		chr10:720,618-720,618	chr10:720,618	5.4	PF3D7_1018100 0kb	0.4	-		2023	0.24	0.06
	Gambia	46		chr7:394,573-405,838	chr7:403,618	73.9	PF3D7_0709000 (CRT) 0kb	1.8	1		chr9:1,383,344-1,383,344	chr9:1,383,344	75.8	-	0	0.24		1867	0.24	0.06
	Gambia	47		chr9:721,429-721,429	chr9:721,429	5.2	PF3D7_0917400 0kb	0.1	-		chr12:2,029,609-2,029,609	chr12:2,029,609	5.1	-	0.2	-		2061	0.24	0.06
	Gambia	48		chr12:809,015-809,015	chr12:809,015	6.5	PF3D7_1220300 0kb	1.3	-		chr13:2,418,368-2,418,368	chr13:2,418,368	5.1	PF3D7_1360500 (GCbeta) 0kb	0.2	-		2042	0.24	0.06
	Gambia	49		chr1:179,346-179,347	chr1:179,346	92.2	PF3D7_0104100 0kb	0.1	-		chr12:1,171,981-1,171,981	chr12:1,171,981	5.3	PF3D7_1228800 0kb	0.9	-		2021	-0.24	0.06
	Gambia	50		chr4:93,478-93,478	chr4:93,478	5	PF3D7_0401600 (RIF) 0kb	0.2	-		chr13:2,418,368-2,418,368	chr13:2,418,368	5.1	PF3D7_1360500 (GCbeta) 0kb	0.2	-		2068	0.24	0.06
	Gambia	51		chr6:1,010,621-1,019,431	chr6:1,010,621	16.2	PF3D7_0624700 (PIGL) 0kb	0	-		chr7:405,362-407,530	chr7:405,362	35.5	PF3D7_0709000 (CRT) 0kb	2.3	0.45		1957	0.24	0.06
	Gambia	52		chr6:1,245,738-1,248,684	chr6:1,248,554	48.3	PF3D7_0629800 1kb	-0.2	0.45		chr7:450,711-466,375	chr7:466,375	57	PF3D7_0710200 0kb	-0.1	0.46		1821	0.24	0.06
	Gambia	53		chr7:403,618-412,466	chr7:403,618	73.9	PF3D7_0709000 (CRT) 0kb	1.8	1		chr9:1,393,934-1,395,684	chr9:1,395,684	68.4	-	0.2	0.24		1812	0.24	0.06
	Gambia	54		chr9:721,429-721,429	chr9:721,429	5.2	PF3D7_0917400 0kb	0.1	-		chr12:2,104,202-2,104,202	chr12:2,104,202	6.5	PF3D7_1251600 0kb	0.3	-		2070	0.24	0.06
	Gambia	55		chr2:278,302-278,302	chr2:278,302	5.1	PF3D7_0207000 (MSP4) 0kb	0.3	-		chr7:204,987-204,987	chr7:204,987	6.3	PF3D7_0704400 0kb	0.8	-		2028	0.24	0.06
	Gambia	56		chr6:1,283,256-1,283,256	chr6:1,283,256	66.9	-	0.1	0.36		chr7:449,790-466,375	chr7:466,375	57	PF3D7_0710200 0kb	-0.1	0.46		1820	0.24	0.06
	Gambia	57		chr2:723,294-723,294	chr2:723,294	5.1	-	0.3	-		chr12:2,029,609-2,029,609	chr12:2,029,609	5.1	-	0.2	-		2050	0.24	0.06
	Gambia	58		chr3:140,167-140,167	chr3:140,167	72.1	PF3D7_0302500 (CLAG3.1) 0kb	3.9	-0.18		chr11:1,057,437-1,057,437	chr11:1,057,437	45.9	PF3D7_1127000 0kb	21.9	0.33		1635	-0.24	0.06
	Gambia	59		chr3:259,181-259,181	chr3:259,181	10.3	-	0.2	-		chr9:721,429-721,429	chr9:721,429	5.2	PF3D7_0917400 0kb	0.1	-		2010	0.24	0.06
	Gambia	60		chr4:93,478-93,478	chr4:93,478	5	PF3D7_0401600 (RIF) 0kb	0.2	-		chr9:370,705-370,705	chr9:370,705	6	PF3D7_0908000 (PMP1) 0kb	0	-		2051	0.24	0.06
	Gambia	61		chr6:1,215,233-1,215,233	chr6:1,215,233	79.8	PF3D7_0629500 (AAT1) 0kb	0.7	0.77		chr7:679,239-679,239	chr7:679,239	24.4	PF3D7_0715200 0kb	1.8	-0.27		1892	-0.24	0.06
	Gambia	62		chr2:723,294-723,294	chr2:723,294	5.1	-	0.3	-		chr4:93,478-93,478	chr4:93,478	5	PF3D7_0401600 (RIF) 0kb	0.2	-		2056	0.24	0.06
	Gambia	63		chr1:558,322-558,322	chr1:558,322	5.2	PF3D7_0114500 0kb	0.7	-		chr2:814,249-814,249	chr2:814,249	5.2	PF3D7_0220300 0kb	1.2	0.11		2055	0.24	0.06
	Gambia	64		chr2:723,294-723,294	chr2:723,294	5.1	-	0.3	-		chr9:721,429-721,429	chr9:721,429	5.2	PF3D7_0917400 0kb	0.1	-		2051	0.24	0.06
	Gambia	65		chr2:737,660-737,660	chr2:737,660	5.3	-	0.3	-		chr7:734,753-734,753	chr7:734,753	8.3	-	0.2	-		1929	0.24	0.06
	Gambia	66		chr4:1,094,069-1,094,069	chr4:1,094,069	5.2	PF3D7_0424300 (EBA165) 0kb	0.2	-		chr6:542,107-542,107	chr6:542,107	5.3	PF3D7_0613300 (ROP14) 0kb	0.1	-		2042	0.24	0.06
	Gambia	67		chr4:1,094,069-1,094,069	chr4:1,094,069	5.2	PF3D7_0424300 (EBA165) 0kb	0.2	-		chr11:1,184,983-1,184,983	chr11:1,184,983	5.4	PF3D7_1130700 (SMC1) 0kb	0.3	-		2050	0.24	0.06
	Gambia	68		chr5:288,849-288,849	chr5:288,849	5	PF3D7_0506900 (ROM4) 0kb	0.3	-		chr10:1,381,612-1,381,612	chr10:1,381,612	5.1	PF3D7_1034800 0kb	0.3	-		2074	0.24	0.06
	Gambia	69		chr5:929,348-929,348	chr5:929,348	33.9	PF3D7_0522400 0kb	0.3	0.22		chr7:404,407-412,466	chr7:412,466	66	PF3D7_0709200 (GLP3) 0kb	0.8	0.83		1862	0.24	0.06
	Gambia	70		chr6:643,488-643,488	chr6:643,488	5.2	-	0.4	-		chr7:728,101-728,101	chr7:728,101	5.3	-	0.7	-		2058	0.24	0.06
	Gambia	71		chr9:370,705-370,705	chr9:370,705	6	PF3D7_0908000 (PMP1) 0kb	0	-		chr13:2,418,368-2,418,368	chr13:2,418,368	5.1	PF3D7_1360500 (GCbeta) 0kb	0.2	-		2043	0.24	0.06
	Gambia	72		chr1:513,690-513,690	chr1:513,690	6	PF3D7_0113600 0kb	0.1	-		chr7:791,910-791,910	chr7:791,910	5.8	PF3D7_0718000 0kb	0.7	-		1985	0.24	0.06
	Gambia	73		chr2:278,302-278,302	chr2:278,302	5.1	PF3D7_0207000 (MSP4) 0kb	0.3	-		chr7:338,379-338,379	chr7:338,379	8.7	-	1	0.03		2021	0.24	0.06
	Gambia	74		chr4:153,965-153,967	chr4:153,965	94.7	-	0.1	-		chr10:195,247-195,247	chr10:195,247	5.3	PF3D7_1004200 0kb	0.3	-		1968	-0.24	0.06
	Gambia	75		chr4:689,458-689,471	chr4:689,458	35	-	-0.2	0.23		chr7:384,931-405,838	chr7:394,573	71.6	PF3D7_0708800 (HSP110c) 1kb	2.7	0.95		1886	0.24	0.06
	Gambia	76		chr5:1,297,743-1,297,743	chr5:1,297,743	6.2	-	0.1	-		chr12:1,442,570-1,442,570	chr12:1,442,570	5.3	PF3D7_1234600 (TOC75) 0kb	0.4	-		2044	0.24	0.06
	Gambia	77		chr6:1,160,101-1,160,472	chr6:1,160,472	32.2	PF3D7_0628200 (PK4) 0kb	0.2	0.28		chr7:426,753-435,497	chr7:435,497	72	PF3D7_0709700 (PARE) 0kb	1.3	0.76		1860	0.24	0.06
	Gambia	78		chr10:86,179-86,179	chr10:86,179	7.3	-	0.4	-		chr12:1,171,981-1,171,981	chr12:1,171,981	5.3	PF3D7_1228800 0kb	0.9	-		2061	0.24	0.06
	Gambia	79		chr1:513,690-513,690	chr1:513,690	6	PF3D7_0113600 0kb	0.1	-		chr2:814,249-814,249	chr2:814,249	5.2	PF3D7_0220300 0kb	1.2	0.11		1985	0.23	0.05
	Gambia	80		chr2:723,294-723,294	chr2:723,294	5.1	-	0.3	-		chr14:598,462-598,462	chr14:598,462	12.2	-	1.6	-		1983	0.23	0.05
	Gambia	81		chr6:1,215,233-1,215,233	chr6:1,215,233	79.8	PF3D7_0629500 (AAT1) 0kb	0.7	0.77		chr9:1,383,344-1,383,344	chr9:1,383,344	75.8	-	0	0.24		1860	0.23	0.05
	Gambia	82		chr7:668,376-678,227	chr7:678,227	5.2	PF3D7_0715200 0kb	0.1	-		chr8:290,352-290,352	chr8:290,352	6	-	0.1	-		2082	0.23	0.05
	Gambia	83		chr10:720,618-720,618	chr10:720,618	5.4	PF3D7_1018100 0kb	0.4	-		chr12:658,123-658,123	chr12:658,123	5.2	-	0.6	-		2044	0.23	0.05
	Gambia	84		chr2:723,294-723,294	chr2:723,294	5.1	-	0.3	-		chr12:1,171,981-1,171,981	chr12:1,171,981	5.3	PF3D7_1228800 0kb	0.9	-		2056	0.23	0.05
	Gambia	85		chr6:809,890-809,890	chr6:809,890	88.5	PF3D7_0619300 0kb	0.1	-		chr9:721,429-721,429	chr9:721,429	5.2	PF3D7_0917400 0kb	0.1	-		1991	-0.23	0.05
	Gambia	86		chr9:721,429-721,429	chr9:721,429	5.2	PF3D7_0917400 0kb	0.1	-		chr14:669,302-669,335	chr14:669,335	7	-	0.2	-		2024	0.23	0.05
	Gambia	87		chr1:512,741-522,858	chr1:513,690	6	PF3D7_0113600 0kb	0.1	-		chr10:720,618-720,618	chr10:720,618	5.4	PF3D7_1018100 0kb	0.4	-		1968	0.23	0.05
	Gambia	88		chr2:629,375-631,190	chr2:631,190	27.9	PF3D7_0215300 (ACS8) 0kb	20.7	0.23		chr7:401,883-404,836	chr7:403,622	73.9	PF3D7_0709000 (CRT) 0kb	1.9	1		1923	0.23	0.05
	Gambia	89		chr3:514,084-514,084	chr3:514,084	12.7	PF3D7_0312100 0kb	0.3	-		chr12:2,104,202-2,104,202	chr12:2,104,202	6.5	PF3D7_1251600 0kb	0.3	-		1989	0.23	0.05
	Gambia	90		chr3:680,179-680,179	chr3:680,179	6.6	PF3D7_0316900 0kb	0.1	-		chr5:1,119,637-1,119,637	chr5:1,119,637	7.6	PF3D7_0526700 0kb	0.2	-		2024	0.23	0.05
	Gambia	91		chr3:680,179-680,179	chr3:680,179	6.6	PF3D7_0316900 0kb	0.1	-		chr14:3,172,937-3,172,937	chr14:3,172,937	5.2	-	0.3	-		2056	0.23	0.05
	Gambia	92		chr6:220,054-220,054	chr6:220,054	7.8	-	0.3	-		chr12:1,171,981-1,171,981	chr12:1,171,981	5.3	PF3D7_1228800 0kb	0.9	-		2034	0.23	0.05
	Gambia	93		chr6:1,268,778-1,268,778	chr6:1,268,778	45.7	PF3D7_0630300 0kb	-0.1	0.39		chr11:1,054,587-1,058,035	chr11:1,058,035	42.6	PF3D7_1127000 0kb	24.4	0.33		1802	0.23	0.05
	Gambia	94		chr7:204,987-204,987	chr7:204,987	6.3	PF3D7_0704400 0kb	0.8	-		chr14:1,479,886-1,479,886	chr14:1,479,886	89	PF3D7_1436300 (PTEX150) 0kb	0.4	-		1983	-0.23	0.05
	Gambia	95		chr7:472,033-472,033	chr7:472,033	5.5	-	0.1	-0.08		chr12:733,520-733,520	chr12:733,520	5.6	PF3D7_1218600 (RRS) 0kb	0.2	-		2048	0.23	0.05
	Gambia	96		chr11:1,696,137-1,696,137	chr11:1,696,137	6.7	PF3D7_1142300 0kb	2.1	-		chr14:2,123,121-2,123,121	chr14:2,123,121	5.1	-	0.2	-		1969	0.23	0.05
	Gambia	97		chr12:1,171,981-1,171,981	chr12:1,171,981	5.3	PF3D7_1228800 0kb	0.9	-		chr14:210,747-210,747	chr14:210,747	11.6	PF3D7_1406000 (RBM8A) 0kb	1.5	-		2004	0.23	0.05
	Gambia	98		chr12:2,104,202-2,104,202	chr12:2,104,202	6.5	PF3D7_1251600 0kb	0.3	-		chr13:2,418,368-2,418,368	chr13:2,418,368	5.1	PF3D7_1360500 (GCbeta) 0kb	0.2	-		2069	0.23	0.05
	Gambia	99		chr4:93,478-93,478	chr4:93,478	5	PF3D7_0401600 (RIF) 0kb	0.2	-		chr12:2,104,202-2,104,202	chr12:2,104,202	6.5	PF3D7_1251600 0kb	0.3	-		2072	0.23	0.05
	Gambia	100		chr7:1,368,314-1,368,314	chr7:1,368,314	6.5	PF3D7_0731600 (ACS5) 0kb	0.2	-		chr12:733,520-733,520	chr12:733,520	5.6	PF3D7_1218600 (RRS) 0kb	0.2	-		2073	0.23	0.05
	Gambia	101		chr10:1,041,222-1,041,222	chr10:1,041,222	7.1	PF3D7_1024900 0kb	0	-		chr14:900,402-900,402	chr14:900,402	7.3	PF3D7_1422400 0kb	0.1	-		2041	0.23	0.05
	Gambia	102		chr12:658,123-658,123	chr12:658,123	5.2	-	0.6	-		chr14:878,464-878,464	chr14:878,464	6	PF3D7_1421300 0kb	0.3	-		2052	0.23	0.05
	Gambia	103		chr8:256,337-256,337	chr8:256,337	6.6	PF3D7_0804500 0kb	0.9	-		chr9:1,418,612-1,418,612	chr9:1,418,612	9.3	PF3D7_0935800 (CLAG9) 0kb	0.5	-		2013	0.23	0.05
	Gambia	104		chr10:1,033,184-1,033,184	chr10:1,033,184	94.7	-	0.2	-		chr14:2,255,983-2,255,983	chr14:2,255,983	5.1	PF3D7_1455200 0kb	0.2	-		2000	-0.23	0.05
	Gambia	105		chr2:723,294-723,294	chr2:723,294	5.1	-	0.3	-		chr13:2,418,368-2,418,368	chr13:2,418,368	5.1	PF3D7_1360500 (GCbeta) 0kb	0.2	-		2057	0.23	0.05
	Gambia	106		chr6:1,215,233-1,215,233	chr6:1,215,233	79.8	PF3D7_0629500 (AAT1) 0kb	0.7	0.77		chr7:286,269-286,269	chr7:286,269	46.6	-	-0.2	0.28		1863	0.23	0.05
	Gambia	107		chr6:1,293,318-1,293,328	chr6:1,293,318	36.9	-	-0.1	0.31		chr11:1,057,437-1,058,035	chr11:1,058,035	42.6	PF3D7_1127000 0kb	24.4	0.33		1712	0.23	0.05
	Gambia	108		chr9:721,429-721,429	chr9:721,429	5.2	PF3D7_0917400 0kb	0.1	-		chr12:809,015-809,015	chr12:809,015	6.5	PF3D7_1220300 0kb	1.3	-		2041	0.23	0.05
	Gambia	109		chr4:93,478-93,478	chr4:93,478	5	PF3D7_0401600 (RIF) 0kb	0.2	-		chr7:834,393-834,393	chr7:834,393	5	PF3D7_0718800 0kb	0.1	-		2073	0.23	0.05
	Gambia	110		chr4:693,966-693,966	chr4:693,966	30.4	PF3D7_0415800 0kb	-0.1	-		chr7:426,753-430,364	chr7:426,753	65.4	PF3D7_0709400 0kb	0.4	0.79		1880	0.23	0.05
	Gambia	111		chr6:380,564-380,564	chr6:380,564	5.3	PF3D7_0609000 0kb	0.3	-		chr11:1,838,203-1,838,203	chr11:1,838,203	5.3	PF3D7_1146600 (ORP1) 0kb	0.4	-		2073	0.23	0.05
	Gambia	112		chr6:1,280,801-1,280,801	chr6:1,280,801	46.4	PF3D7_0630600 0kb	0	0.33		chr11:1,058,035-1,058,035	chr11:1,058,035	42.6	PF3D7_1127000 0kb	24.4	0.33		1796	0.23	0.05
	Gambia	113		chr7:633,046-633,046	chr7:633,046	5.3	PF3D7_0713900 0kb	0	-0.1		chr10:1,381,612-1,381,612	chr10:1,381,612	5.1	PF3D7_1034800 0kb	0.3	-		2049	0.23	0.05
	Gambia	114		chr7:678,227-678,227	chr7:678,227	5.2	PF3D7_0715200 0kb	0.1	-		chr10:195,247-195,247	chr10:195,247	5.3	PF3D7_1004200 0kb	0.3	-		2082	0.23	0.05
	Gambia	115		chr4:131,480-131,480	chr4:131,480	5.1	PF3D7_0402200 0kb	0.2	-		chr7:1,318,303-1,318,303	chr7:1,318,303	7.5	-	0.2	-		2060	0.23	0.05
	Gambia	116		chr4:693,966-693,966	chr4:693,966	30.4	PF3D7_0415800 0kb	-0.1	-		chr7:401,883-405,600	chr7:401,883	68.7	PF3D7_0709000 (CRT) 1kb	2.6	0.99		1632	0.23	0.05
	Gambia	117		chr9:1,088,562-1,088,562	chr9:1,088,562	90.3	PF3D7_0926600 0kb	0	-		chr12:1,171,981-1,171,981	chr12:1,171,981	5.3	PF3D7_1228800 0kb	0.9	-		2032	-0.23	0.05
	Gambia	118		chr10:720,618-720,618	chr10:720,618	5.4	PF3D7_1018100 0kb	0.4	-		chr14:1,491,205-1,491,205	chr14:1,491,205	8	PF3D7_1436600 (PKG) 0kb	1.1	-		2003	0.23	0.05
	Gambia	119		chr12:350,934-350,934	chr12:350,934	7.1	PF3D7_1207600 (MiaA) 0kb	0.2	-		chr13:2,731,262-2,731,262	chr13:2,731,262	5.9	PF3D7_1368800 (ERCC4) 0kb	0.4	-		2022	0.23	0.05
	Gambia	120		chr2:723,294-723,294	chr2:723,294	5.1	-	0.3	-		chr6:1,002,835-1,002,835	chr6:1,002,835	8.9	PF3D7_0624600 (ISWI) 0kb	0.4	-		2010	0.23	0.05
	Gambia	121		chr2:776,277-776,277	chr2:776,277	5.9	-	0.7	-		chr7:728,101-728,101	chr7:728,101	5.3	-	0.7	-		2043	0.23	0.05
	Gambia	122		chr4:93,478-93,478	chr4:93,478	5	PF3D7_0401600 (RIF) 0kb	0.2	-		chr8:790,153-790,153	chr8:790,153	87.1	-	0.4	-		1897	-0.23	0.05
	Gambia	123		chr6:902,078-902,078	chr6:902,078	19.7	PF3D7_0622100 0kb	0	-		chr7:459,331-459,331	chr7:459,331	45.4	-	0.4	0.52		1885	0.23	0.05
	Gambia	124		chr6:967,817-967,817	chr6:967,817	15.5	PF3D7_0623800 (TKL4) 0kb	0.6	-		chr7:332,638-332,638	chr7:332,638	26.5	PF3D7_0707200 0kb	0.6	0.26		1929	0.23	0.05
	Gambia	125		chr6:1,079,308-1,079,308	chr6:1,079,308	23.3	PF3D7_0626800 (PyrK) 0kb	0.1	-		chr7:401,883-401,883	chr7:401,883	68.7	-	2.6	0.99		1653	0.23	0.05
	Gambia	126		chr6:1,160,101-1,160,472	chr6:1,160,101	31.7	PF3D7_0628200 (PK4) 0kb	0.7	0.27		chr7:373,412-373,412	chr7:373,412	43.9	-	4.2	0.52		1809	0.23	0.05
	Gambia	127		chr6:1,289,419-1,289,423	chr6:1,289,423	68	PF3D7_0630800 0kb	0.3	0.31		chr7:449,571-449,571	chr7:449,571	74.1	PF3D7_0710000 0kb	2.4	0.41		1792	0.23	0.05
	Gambia	128		chr8:236,711-236,711	chr8:236,711	5.7	-	0.2	-		chr9:1,001,593-1,001,593	chr9:1,001,593	6	PF3D7_0924600 0kb	0.3	-		1996	0.23	0.05
	Gambia	129		chr10:127,722-127,722	chr10:127,722	5.1	-	1	-		chr11:1,998,292-1,998,292	chr11:1,998,292	6.1	-	0.7	-		1705	0.23	0.05
	Gambia	130		chr10:1,033,184-1,033,184	chr10:1,033,184	94.7	-	0.2	-		chr11:1,114,464-1,114,464	chr11:1,114,464	5.2	PF3D7_1128700 (GPI8) 0kb	0.4	-		1979	-0.23	0.05
	Gambia	131		chr12:812,516-816,207	chr12:816,207	6	PF3D7_1220300 0kb	0.8	-		chr13:2,186,173-2,186,173	chr13:2,186,173	94	-	0.2	-		2035	-0.23	0.05
	Gambia	132		chr2:723,294-723,294	chr2:723,294	5.1	-	0.3	-		chr14:669,335-669,335	chr14:669,335	7	-	0.2	-		2016	0.22	0.05
	Gambia	133		chr2:814,249-814,249	chr2:814,249	5.2	PF3D7_0220300 0kb	1.2	0.11		chr5:288,849-288,849	chr5:288,849	5	PF3D7_0506900 (ROM4) 0kb	0.3	-		2076	0.22	0.05
	Gambia	134		chr5:1,273,649-1,273,649	chr5:1,273,649	10.5	PF3D7_0531100 0kb	0	-		chr9:721,429-721,429	chr9:721,429	5.2	PF3D7_0917400 0kb	0.1	-		2001	0.22	0.05
	Gambia	135		chr6:313,536-313,536	chr6:313,536	5.5	-	0.2	-		chr9:721,429-721,429	chr9:721,429	5.2	PF3D7_0917400 0kb	0.1	-		2071	0.22	0.05
	Gambia	136		chr6:1,268,778-1,268,778	chr6:1,268,778	45.7	PF3D7_0630300 0kb	-0.1	0.39		chr7:466,375-466,375	chr7:466,375	57	PF3D7_0710200 0kb	-0.1	0.46		1821	0.22	0.05
	Gambia	137		chr7:143,416-143,416	chr7:143,416	7.8	-	0	-		chr10:306,699-306,699	chr10:306,699	9.7	-	0	-		1996	0.22	0.05
	Gambia	138		chr7:204,987-204,987	chr7:204,987	6.3	PF3D7_0704400 0kb	0.8	-		chr14:878,464-878,464	chr14:878,464	6	PF3D7_1421300 0kb	0.3	-		2032	0.22	0.05
	Gambia	139		chr7:373,412-373,412	chr7:373,412	43.9	-	4.2	0.52		chr11:1,057,437-1,057,437	chr11:1,057,437	45.9	PF3D7_1127000 0kb	21.9	0.33		1833	0.22	0.05
	Gambia	140		chr10:86,179-86,179	chr10:86,179	7.3	-	0.4	-		chr13:2,418,368-2,418,368	chr13:2,418,368	5.1	PF3D7_1360500 (GCbeta) 0kb	0.2	-		2053	0.22	0.05
	Gambia	141		chr11:1,294,027-1,294,027	chr11:1,294,027	7.3	PF3D7_1133400 (AMA1) 0kb	0.7	-		chr13:2,418,368-2,418,368	chr13:2,418,368	5.1	PF3D7_1360500 (GCbeta) 0kb	0.2	-		2043	0.22	0.05
	Gambia	142		chr2:737,660-737,660	chr2:737,660	5.3	-	0.3	-		chr13:2,418,368-2,418,368	chr13:2,418,368	5.1	PF3D7_1360500 (GCbeta) 0kb	0.2	-		2041	0.22	0.05
	Gambia	143		chr7:340,864-340,864	chr7:340,864	28	PF3D7_0707300 (RAMA) 0kb	0	0.33		chr11:1,058,035-1,058,035	chr11:1,058,035	42.6	PF3D7_1127000 0kb	24.4	0.33		1846	0.22	0.05

## Sheet: ST6 Mali genotypes and TPM
	Supplementary Table 6: Read counts, genotypes and transcript abundance for 32 uncomplicated malaria infections from Mali. The table reflects recently reported sequencing of mRNA in erythrocytes from 16 HbAA and 16 HbAS children with uncomplicated malaria infections from Mali (Saelens et al 10.1128/mSphere.00755-21). Sample ascertainment, data generation, sequencing and processing was as described…
						Pfsa1					Pfsa2					Pfsa3										Relative transcript abundance
	Sample information					chr2:631,190 T>A					chr2:814,288 C>T					chr11:1,058,035 T>A					chr11:1,057,437 T>C					Transcripts per million (TPM)
	Sample	HbS genotype	Read length	Inferred infection stage		T	A	other	Consensus genotype		C	T	other	Consensus genotype		T	A	other	Consensus genotype		T	C	other	Consensus genotype		PfACS8 (PF0215300)	PF3D7_0220300	PF3D7_1127000
	AA01	HbAA	50bp paired end	Ring		15	2	0	T/A		1	0	0	C		6	14	0	mixed		3	22	0	mixed		60.4296	15.7704	253.218
	AA02	HbAA	50bp paired end	Ring		25	0	0	T		0	0	0	.		52	1	0	T		39	0	0	T		41.3152	0	154.805
	AA03	HbAA	50bp paired end	Trophozoite		0	76	1	A		1	150	0	T		34	0	0	T		52	0	0	T		15.6512	45.6467	26.7048
	AA04	HbAA	50bp paired end	Trophozoite		21	0	0	T		57	0	0	C		55	0	0	T		43	0	0	T		11.7702	59.38	63.1501
	AA05	HbAA	50bp paired end	Ring		24	0	0	T		5	0	0	C		32	0	0	T		31	0	0	T		17.459	1.89503	57.9079
	AA06	HbAA	50bp paired end	Mixed		67	1	0	T		131	0	0	C		60	0	0	T		45	0	0	T		43.7882	80.8016	127.099
	AA07	HbAA	50bp paired end	Ring		33	0	0	T		9	0	0	C		31	0	1	T		35	0	1	T		44.8469	22.5258	142.299
	AA08	HbAA	50bp paired end	Trophozoite		14	0	0	T		9	0	0	C		23	0	0	T		28	0	0	T		14.0084	30.3618	78.7284
	AA09	HbAA	50bp paired end	Ring		13	0	0	T		0	0	0	.		23	0	0	T		30	0	0	T		16.9309	0	136.355
	AA10	HbAA	50bp paired end	Ring		10	0	0	T		0	0	0	.		11	0	0	T		11	0	0	T		21.9768	0	121.439
	AA11	HbAA	50bp paired end	Ring		34	0	0	T		2	0	0	C		29	0	0	T		28	0	0	T		46.4255	0.577711	112.067
	AA12	HbAA	50bp paired end	Mixed		19	0	0	T		2	0	0	.		57	0	0	T		45	0	0	T		26.5947	2.64011	152.055
	AA13	HbAA	50bp paired end	Ring		3	0	0	T		0	0	0	.		6	0	0	T		11	1	0	T		32.2113	0	75.0333
	AA14	HbAA	50bp paired end	Ring		21	0	0	T		5	0	0	C		16	0	0	T		16	0	0	T		26.8609	1.25219	54.3337
	AA15	HbAA	50bp paired end	Trophozoite		0	0	0	.		5	0	0	C		2	0	0	T		1	0	0	T		26.8086	42.9128	72.5302
	AA16	HbAA	50bp paired end	Trophozoite		97	0	1	T		199	0	0	C		58	0	0	T		95	0	0	T		30.0479	48.7075	51.6712
	AS01	HbAS	50bp paired end	Mixed		0	21	0	A		0	0	0	.		0	27	2	A		0	75	2	C		14.0926	0.250235	140.084
	AS02	HbAS	50bp paired end	Ring		0	27	0	A		0	0	0	.		0	42	0	A		0	133	0	C		31.0946	0	320.378
	AS03	HbAS	50bp paired end	Mixed		0	25	0	A		1	0	0	C		0	105	0	A		0	77	0	C		27.713	3.02609	299.192
	AS04	HbAS	50bp paired end	Ring		0	45	0	A		1	0	0	C		0	82	0	A		0	197	0	C		26.377	0	368.809
	AS05	HbAS	50bp paired end	Ring		0	261	1	A		1	0	0	C		0	114	0	A		0	238	0	C		93.704	0	220.616
	AS06	HbAS	50bp paired end	Trophozoite		0	1	0	A		28	0	0	C		1	206	1	A		1	211	1	C		5.56887	143.691	3029.89
	AS07	HbAS	50bp paired end	Ring		2	6	0	T/A		0	0	0	.		3	13	0	mixed		5	12	0	mixed		21.5216	0	140.012
	AS08	HbAS	50bp paired end	Trophozoite		4	0	0	T		0	0	0	.		2	0	0	T		2	0	0	T		7.74159	0	28.3282
	AS09	HbAS	50bp paired end	Ring		9	1	0	T		0	0	0	.		0	9	0	A		0	24	0	C		26.2529	0.941676	275.904
	AS10	HbAS	50bp paired end	Trophozoite		6	11	0	T/A		0	0	0	.		2	181	1	A		1	158	1	C		30.3453	1.0891	1915.19
	AS11	HbAS	50bp paired end	Ring		0	8	0	A		0	0	0	.		0	0	0	A		0	13	0	C		51.7865	0	136.232
	AS12	HbAS	50bp paired end	Trophozoite		0	18	0	A		1	0	0	C		2	325	1	A		0	286	1	C		28.1001	3.29586	1545.67
	AS13	HbAS	50bp paired end	Trophozoite		0	20	0	A		9	0	0	C		0	481	2	A		0	738	2	C		13.1853	10.5874	2099.84
	AS14	HbAS	50bp paired end	Ring		2	58	0	A		0	0	0	.		0	24	0	A		2	41	0	C		61.1144	3.91804	195.671
	AS15	HbAS	50bp paired end	Trophozoite		19	0	0	T		4	0	0	C		218	0	0	T		0	191	0	C		40.3964	3.25718	1396.1
	AS16	HbAS	50bp paired end	Trophozoite		4	11	0	T/A		0	0	0	.		1	748	0	A		0	423	0	C		21.1209	0.492017	1658.87

## Sheet: ST7 Pfsa alignment locations
	Supplementary Table 7 - alignment locations of Pf3D7 sequence flanking the Pfsa loci. For each of the Pfsa1 (chr2:631,190), Pfsa2 (chr2:814,288) and Pfsa3 (chr11: 1,058,035) loci, the table shows alignment locations of sequence from the Pf3D7 reference flanking the variant in the genomes of 16 Pf isolates previously assembled from Pacbio sequencing. Columns show: the chromosome, region and length…
	Pf3D7 chromosome	Pf3D7 region	Length	Target genome	Target contig	Alignment start	Alignment end	Alignment length	orientation	Matching bases	Total bases (including gaps)
	Pf3D7_02_v3	631,140 - 631,240	101	PfSD01	PfSD01_02	645269	645369	101	+	101	101
	Pf3D7_02_v3	631,140 - 631,240	101	PfKH02	PfKH02_02	582449	582549	101	+	101	101
	Pf3D7_02_v3	631,140 - 631,240	101	PfTG01	PfTG01_02	633152	633252	101	+	101	101
	Pf3D7_02_v3	631,140 - 631,240	101	PfKH01	PfKH01_02	621875	621975	101	+	101	101
	Pf3D7_02_v3	631,140 - 631,240	101	PfKE01	PfKE01_02	514304	514404	101	+	101	101
	Pf3D7_02_v3	631,140 - 631,240	101	PfIT	PfIT_02	621729	621829	101	+	101	101
	Pf3D7_02_v3	631,140 - 631,240	101	PfGN01	PfGN01_02	642201	642301	101	+	101	101
	Pf3D7_02_v3	631,140 - 631,240	101	PfSN01	PfSN01_02	540244	540344	101	+	101	101
	Pf3D7_02_v3	631,140 - 631,240	101	Pf7G8	Pf7G8_02	616430	616530	101	+	101	101
	Pf3D7_02_v3	631,140 - 631,240	101	PfGB4	PfGB4_02	536841	536941	101	+	101	101
	Pf3D7_02_v3	631,140 - 631,240	101	Pf3D7	Pf3D7_02_v3	631140	631240	101	+	101	101
	Pf3D7_02_v3	631,140 - 631,240	101	PfDd2	PfDd2_02	524468	524568	101	+	101	101
	Pf3D7_02_v3	631,140 - 631,240	101	PfHB3	PfHB3_02	607766	607866	101	+	101	101
	Pf3D7_02_v3	631,140 - 631,240	101	PfML01	PfML01_02	529542	529642	101	+	101	101
	Pf3D7_02_v3	631,140 - 631,240	101	PfCD01	PfCD01_02	617954	618054	101	+	100	101
	Pf3D7_02_v3	631,140 - 631,240	101	PfGA01	PfGA01_02	539981	540081	101	+	100	101
	Pf3D7_02_v3	814,238 - 814,338	101	PfKH02	PfKH02_02	765785	765885	101	+	101	101
	Pf3D7_02_v3	814,238 - 814,338	101	Pf7G8	Pf7G8_02	800218	800318	101	+	101	101
	Pf3D7_02_v3	814,238 - 814,338	101	PfGB4	PfGB4_02	719814	719914	101	+	101	101
	Pf3D7_02_v3	814,238 - 814,338	101	Pf3D7	Pf3D7_02_v3	814238	814338	101	+	101	101
	Pf3D7_02_v3	814,238 - 814,338	101	PfIT	PfIT_02	804408	804508	101	+	101	101
	Pf3D7_02_v3	814,238 - 814,338	101	PfGA01	PfGA01_02	723205	723305	101	+	101	101
	Pf3D7_02_v3	814,238 - 814,338	101	PfTG01	PfTG01_02	815394	815494	101	+	101	101
	Pf3D7_02_v3	814,238 - 814,338	101	PfDd2	PfDd2_02	707404	707504	101	+	101	101
	Pf3D7_02_v3	814,238 - 814,338	101	PfSN01	PfSN01_02	724165	724265	101	+	101	101
	Pf3D7_02_v3	814,238 - 814,338	101	PfML01	PfML01_02	713048	713148	101	+	101	101
	Pf3D7_02_v3	814,238 - 814,338	101	PfSD01	PfSD01_02	828094	828194	101	+	101	101
	Pf3D7_02_v3	814,238 - 814,338	101	PfKE01	PfKE01_02	697186	697286	101	+	101	101
	Pf3D7_02_v3	814,238 - 814,338	101	PfGN01	PfGN01_02	825351	825451	101	+	101	101
	Pf3D7_02_v3	814,238 - 814,338	101	PfKH01	PfKH01_02	804895	804995	101	+	101	101
	Pf3D7_02_v3	814,238 - 814,338	101	PfHB3	PfHB3_02	791883	791983	101	+	100	101
	Pf3D7_02_v3	814,238 - 814,338	101	PfCD01	PfCD01_02	800716	800816	101	+	99	101
	Pf3D7_11_v3	1,057,985 - 1,058,085	101	PfSD01	PfSD01_11	953153	953253	101	+	101	101
	Pf3D7_11_v3	1,057,985 - 1,058,085	101	PfGB4	PfGB4_11	1102524	1102624	101	+	101	101
	Pf3D7_11_v3	1,057,985 - 1,058,085	101	PfDd2	PfDd2_11	973145	973245	101	+	101	101
	Pf3D7_11_v3	1,057,985 - 1,058,085	101	PfHB3	PfHB3_11	978098	978198	101	+	101	101
	Pf3D7_11_v3	1,057,985 - 1,058,085	101	PfKH01	PfKH01_11	1016950	1017050	101	+	101	101
	Pf3D7_11_v3	1,057,985 - 1,058,085	101	Pf7G8	Pf7G8_11	999164	999264	101	+	101	101
	Pf3D7_11_v3	1,057,985 - 1,058,085	101	PfGN01	PfGN01_11	1024096	1024196	101	+	101	101
	Pf3D7_11_v3	1,057,985 - 1,058,085	101	PfKE01	PfKE01_11	1029530	1029630	101	+	101	101
	Pf3D7_11_v3	1,057,985 - 1,058,085	101	Pf3D7	Pf3D7_11_v3	1057985	1058085	101	+	101	101
	Pf3D7_11_v3	1,057,985 - 1,058,085	101	PfTG01	PfTG01_11	1018475	1018575	101	+	101	101
	Pf3D7_11_v3	1,057,985 - 1,058,085	101	PfML01	PfML01_00_142	20534	20635	102	+	101	102
	Pf3D7_11_v3	1,057,985 - 1,058,085	101	PfGA01	PfGA01_11	1034049	1034149	101	+	100	101
	Pf3D7_11_v3	1,057,985 - 1,058,085	101	PfSN01	PfSN01_11	973128	973228	101	+	100	101
	Pf3D7_11_v3	1,057,985 - 1,058,085	101	PfIT	PfIT_11	1023185	1023286	102	+	101	102
	Pf3D7_11_v3	1,057,985 - 1,058,085	101	PfCD01	PfCD01_11	1058593	1058693	101	+	100	101
	Pf3D7_11_v3	1,057,985 - 1,058,085	101	PfKH02	PfKH02_11	1056930	1057031	102	+	101	102
	Pf3D7_11_v3	1,057,985 - 1,058,085	101	PfML01	PfML01_11	1036493	1036593	101	+	99	101
	Pf3D7_02_v3	630,690 - 631,690	1001	Pf3D7	Pf3D7_02_v3	630690	631690	1001	+	1001	1001
	Pf3D7_02_v3	630,690 - 631,690	1001	PfGB4	PfGB4_02	536391	537406	1016	+	999	1016
	Pf3D7_02_v3	630,690 - 631,690	1001	PfGN01	PfGN01_02	641751	642774	1024	+	1001	1024
	Pf3D7_02_v3	630,690 - 631,690	1001	PfIT	PfIT_02	621279	622296	1018	+	998	1018
	Pf3D7_02_v3	630,690 - 631,690	1001	PfDd2	PfDd2_02	524018	525035	1018	+	998	1018
	Pf3D7_02_v3	630,690 - 631,690	1001	PfKH01	PfKH01_02	621425	622442	1018	+	998	1018
	Pf3D7_02_v3	630,690 - 631,690	1001	PfSD01	PfSD01_02	644819	645837	1019	+	998	1019
	Pf3D7_02_v3	630,690 - 631,690	1001	PfKH02	PfKH02_02	581999	583017	1019	+	998	1019
	Pf3D7_02_v3	630,690 - 631,690	1001	PfGA01	PfGA01_02	539531	540550	1020	+	998	1020
	Pf3D7_02_v3	630,690 - 631,690	1001	PfHB3	PfHB3_02	607316	608343	1028	+	999	1028
	Pf3D7_02_v3	630,690 - 631,690	1001	PfKE01	PfKE01_02	513854	514886	1033	+	1000	1033
	Pf3D7_02_v3	630,690 - 631,690	1001	PfSN01	PfSN01_02	539794	540827	1034	+	1000	1034
	Pf3D7_02_v3	630,690 - 631,690	1001	PfML01	PfML01_02	529092	530122	1031	+	999	1031
	Pf3D7_02_v3	630,690 - 631,690	1001	Pf7G8	Pf7G8_02	615980	617009	1030	+	998	1030
	Pf3D7_02_v3	630,690 - 631,690	1001	PfTG01	PfTG01_02	632702	633735	1034	+	999	1034
	Pf3D7_02_v3	630,690 - 631,690	1001	PfCD01	PfCD01_02	617504	618536	1033	+	997	1033
	Pf3D7_02_v3	813,788 - 814,788	1001	Pf3D7	Pf3D7_02_v3	813788	814788	1001	+	1001	1001
	Pf3D7_02_v3	813,788 - 814,788	1001	PfTG01	PfTG01_02	814943	815943	1001	+	999	1002
	Pf3D7_02_v3	813,788 - 814,788	1001	PfGA01	PfGA01_02	722754	723761	1008	+	1000	1008
	Pf3D7_02_v3	813,788 - 814,788	1001	PfHB3	PfHB3_02	791432	792441	1010	+	999	1010
	Pf3D7_02_v3	813,788 - 814,788	1001	PfGB4	PfGB4_02	719364	720358	995	+	992	1001
	Pf3D7_02_v3	813,788 - 814,788	1001	Pf7G8	Pf7G8_02	799768	800758	991	+	990	1001
	Pf3D7_02_v3	813,788 - 814,788	1001	PfDd2	PfDd2_02	706954	707945	992	+	991	1001
	Pf3D7_02_v3	813,788 - 814,788	1001	PfKH02	PfKH02_02	765335	766323	989	+	988	1001
	Pf3D7_02_v3	813,788 - 814,788	1001	PfSD01	PfSD01_02	827643	828638	996	+	991	1004
	Pf3D7_02_v3	813,788 - 814,788	1001	PfSN01	PfSN01_02	723715	724702	988	+	987	1001
	Pf3D7_02_v3	813,788 - 814,788	1001	PfKH01	PfKH01_02	804444	805434	991	+	988	1003
	Pf3D7_02_v3	813,788 - 814,788	1001	PfGN01	PfGN01_02	824901	825889	989	+	986	1003
	Pf3D7_02_v3	813,788 - 814,788	1001	PfML01	PfML01_02	712596	713583	988	+	984	1004
	Pf3D7_02_v3	813,788 - 814,788	1001	PfKE01	PfKE01_02	696736	697714	979	+	978	1001
	Pf3D7_02_v3	813,788 - 814,788	1001	PfIT	PfIT_02	803958	804935	978	+	977	1001
	Pf3D7_02_v3	813,788 - 814,788	1001	PfCD01	PfCD01_02	800265	801253	989	+	981	1003
	Pf3D7_11_v3	1,057,535 - 1,058,535	1001	Pf3D7	Pf3D7_11_v3	1057535	1058535	1001	+	1001	1001
	Pf3D7_11_v3	1,057,535 - 1,058,535	1001	PfGB4	PfGB4_11	1102068	1103076	1009	+	998	1009
	Pf3D7_11_v3	1,057,535 - 1,058,535	1001	PfGA01	PfGA01_11	1033597	1034608	1012	+	999	1012
	Pf3D7_11_v3	1,057,535 - 1,058,535	1001	PfML01	PfML01_00_142	20076	21088	1013	+	1000	1013
	Pf3D7_11_v3	1,057,535 - 1,058,535	1001	PfKE01	PfKE01_11	1029074	1030085	1012	+	999	1012
	Pf3D7_11_v3	1,057,535 - 1,058,535	1001	PfSN01	PfSN01_11	972676	973689	1014	+	999	1014
	Pf3D7_11_v3	1,057,535 - 1,058,535	1001	PfCD01	PfCD01_11	1058141	1059154	1014	+	999	1014
	Pf3D7_11_v3	1,057,535 - 1,058,535	1001	PfSD01	PfSD01_11	952693	953715	1023	+	1001	1023
	Pf3D7_11_v3	1,057,535 - 1,058,535	1001	Pf7G8	Pf7G8_11	998702	999720	1019	+	999	1019
	Pf3D7_11_v3	1,057,535 - 1,058,535	1001	PfTG01	PfTG01_11	1018025	1019032	1008	+	996	1012
	Pf3D7_11_v3	1,057,535 - 1,058,535	1001	PfDd2	PfDd2_11	972679	973694	1016	+	997	1018
	Pf3D7_11_v3	1,057,535 - 1,058,535	1001	PfGN01	PfGN01_11	1023642	1024667	1026	+	1000	1026
	Pf3D7_11_v3	1,057,535 - 1,058,535	1001	PfHB3	PfHB3_11	977640	978667	1028	+	1000	1028
	Pf3D7_11_v3	1,057,535 - 1,058,535	1001	PfML01	PfML01_11	1036033	1037056	1024	+	998	1024
	Pf3D7_11_v3	1,057,535 - 1,058,535	1001	PfKH01	PfKH01_11	1016490	1017611	1122	+	1001	1122
	Pf3D7_11_v3	1,057,535 - 1,058,535	1001	PfKH02	PfKH02_11	1056476	1057598	1123	+	999	1123
	Pf3D7_11_v3	1,057,535 - 1,058,535	1001	PfIT	PfIT_11	1022731	1023853	1123	+	999	1123
	Pf3D7_02_v3	626,190 - 636,190	10001	Pf3D7	Pf3D7_02_v3	626190	636190	10001	+	10001	10001
	Pf3D7_02_v3	626,190 - 636,190	10001	PfSD01	PfSD01_02	640321	650308	9988	+	9948	10035
	Pf3D7_02_v3	626,190 - 636,190	10001	PfSN01	PfSN01_02	535269	545332	10064	+	9963	10098
	Pf3D7_02_v3	626,190 - 636,190	10001	PfKE01	PfKE01_02	509336	519333	9998	+	9930	10062
	Pf3D7_02_v3	626,190 - 636,190	10001	PfKH02	PfKH02_02	577477	587455	9979	+	9923	10050
	Pf3D7_02_v3	626,190 - 636,190	10001	PfHB3	PfHB3_02	602798	612788	9991	+	9925	10063
	Pf3D7_02_v3	626,190 - 636,190	10001	PfCD01	PfCD01_02	612978	623023	10046	+	9943	10087
	Pf3D7_02_v3	626,190 - 636,190	10001	Pf7G8	Pf7G8_02	611451	621510	10060	+	9943	10109
	Pf3D7_02_v3	626,190 - 636,190	10001	PfTG01	PfTG01_02	628194	638192	9999	+	9920	10077
	Pf3D7_02_v3	626,190 - 636,190	10001	PfGB4	PfGB4_02	531873	541822	9950	+	9900	10046
	Pf3D7_02_v3	626,190 - 636,190	10001	PfGN01	PfGN01_02	637233	647278	10046	+	9926	10110
	Pf3D7_02_v3	626,190 - 636,190	10001	PfDd2	PfDd2_02	519506	529448	9943	+	9893	10044
	Pf3D7_02_v3	626,190 - 636,190	10001	PfIT	PfIT_02	616767	626710	9944	+	9893	10045
	Pf3D7_02_v3	626,190 - 636,190	10001	PfKH01	PfKH01_02	616911	626860	9950	+	9893	10051
	Pf3D7_02_v3	626,190 - 636,190	10001	PfML01	PfML01_02	524557	534555	9999	+	9907	10088
	Pf3D7_02_v3	626,190 - 636,190	10001	PfGA01	PfGA01_02	535050	544999	9950	+	9889	10050
	Pf3D7_02_v3	809,288 - 819,288	10001	Pf3D7	Pf3D7_02_v3	809288	819288	10001	+	10001	10001
	Pf3D7_02_v3	809,288 - 819,288	10001	PfKH02	PfKH02_02	760812	770850	10039	+	9941	10094
	Pf3D7_02_v3	809,288 - 819,288	10001	PfSN01	PfSN01_02	719176	729191	10016	+	9911	10099
	Pf3D7_02_v3	809,288 - 819,288	10001	Pf7G8	Pf7G8_02	795247	805264	10018	+	9905	10110
	Pf3D7_02_v3	809,288 - 819,288	10001	PfGA01	PfGA01_02	718144	728271	10128	+	9932	10190
	Pf3D7_02_v3	809,288 - 819,288	10001	PfCD01	PfCD01_02	795789	805761	9973	+	9884	10070
	Pf3D7_02_v3	809,288 - 819,288	10001	PfIT	PfIT_02	799509	809406	9898	+	9850	10038
	Pf3D7_02_v3	809,288 - 819,288	10001	PfDd2	PfDd2_02	702552	712483	9932	+	9861	10067
	Pf3D7_02_v3	809,288 - 819,288	10001	PfKH01	PfKH01_02	799995	809951	9957	+	9871	10080
	Pf3D7_02_v3	809,288 - 819,288	10001	PfGN01	PfGN01_02	820293	830372	10080	+	9907	10167
	Pf3D7_02_v3	809,288 - 819,288	10001	PfSD01	PfSD01_02	823021	833154	10134	+	9923	10205
	Pf3D7_02_v3	809,288 - 819,288	10001	PfGB4	PfGB4_02	714614	724870	10257	+	9951	10299
	Pf3D7_02_v3	809,288 - 819,288	10001	PfHB3	PfHB3_02	787063	796974	9912	+	9837	10071
	Pf3D7_02_v3	809,288 - 819,288	10001	PfML01	PfML01_02	708048	718124	10077	+	9894	10180
	Pf3D7_02_v3	809,288 - 819,288	10001	PfKE01	PfKE01_02	692131	702222	10092	+	9892	10195
	Pf3D7_02_v3	809,288 - 819,288	10001	PfTG01	PfTG01_02	810347	820427	10081	+	9889	10160
	Pf3D7_11_v3	1,053,035 - 1,063,035	10001	Pf3D7	Pf3D7_11_v3	1053035	1063035	10001	+	10001	10001
	Pf3D7_11_v3	1,053,035 - 1,063,035	10001	PfTG01	PfTG01_11	1013369	1023538	10170	+	9950	10213
	Pf3D7_11_v3	1,053,035 - 1,063,035	10001	PfDd2	PfDd2_11	968129	978246	10118	+	9914	10167
	Pf3D7_11_v3	1,053,035 - 1,063,035	10001	PfML01	PfML01_00_142	15469	25627	10159	+	9944	10209
	Pf3D7_11_v3	1,053,035 - 1,063,035	10001	Pf7G8	Pf7G8_11	994278	1004263	9986	+	9845	10066
	Pf3D7_11_v3	1,053,035 - 1,063,035	10001	PfGB4	PfGB4_11	1097396	1107567	10172	+	9928	10220
	Pf3D7_11_v3	1,053,035 - 1,063,035	10001	PfGN01	PfGN01_11	1019082	1029149	10068	+	9902	10162
	Pf3D7_11_v3	1,053,035 - 1,063,035	10001	PfSD01	PfSD01_11	948017	958219	10203	+	9935	10262
	Pf3D7_11_v3	1,053,035 - 1,063,035	10001	PfHB3	PfHB3_11	973068	983179	10112	+	9890	10219
	Pf3D7_11_v3	1,053,035 - 1,063,035	10001	PfKE01	PfKE01_11	1024453	1034593	10141	+	9903	10222
	Pf3D7_11_v3	1,053,035 - 1,063,035	10001	PfIT	PfIT_11	1018223	1028391	10169	+	9881	10232
	Pf3D7_11_v3	1,053,035 - 1,063,035	10001	PfKH02	PfKH02_11	1051996	1062137	10142	+	9872	10214
	Pf3D7_11_v3	1,053,035 - 1,063,035	10001	PfKH01	PfKH01_11	1011917	1022164	10248	+	9905	10308

## Sheet: ST8 Analysis data accessions
	Supplementary Table 8: Sample accessions for parasite sequencing data analysed this study. All read data is deposited at the European Nucleotide Archive. For each sample, columns show the country, sequencing method (WGS = sequencing of whole DNA, SWGA = selective whole genome amplification of parasite DNA); sample accession; and indicators of whether the sample was included in our discovery analy…
	Country	Sequencing method	Accession	In discovery analysis?	In HbS typing analysis?
	Gambia	WGS	ERS6407122	1	1
	Gambia	WGS	ERS6407182	1	1
	Gambia	WGS	ERS6407194	1	1
	Gambia	WGS	ERS6407236	1	1
	Gambia	WGS	ERS6407390	1	1
	Gambia	WGS	ERS6407394	1	1
	Gambia	WGS	ERS6407395	1	1
	Gambia	WGS	ERS6407402	1	1
	Gambia	WGS	ERS6407410	1	1
	Gambia	WGS	ERS6407445	1	1
	Gambia	WGS	ERS6407448	1	1
	Gambia	WGS	ERS6407415	1	1
	Gambia	WGS	ERS6407420	1	1
	Gambia	WGS	ERS6407464	1	1
	Gambia	WGS	ERS6407492	1	1
	Gambia	WGS	ERS6407512	1	1
	Gambia	WGS	ERS6407581	0	1
	Gambia	WGS	ERS6407674	0	1
	Gambia	WGS	ERS6407683	1	1
	Gambia	WGS	ERS6407715	1	1
	Gambia	WGS	ERS6407737	1	1
	Kenya	WGS	ERS6407866	1	1
	Kenya	WGS	ERS6407869	0	1
	Kenya	WGS	ERS6407876	1	1
	Kenya	WGS	ERS6407877	1	1
	Kenya	WGS	ERS6407906	1	1
	Kenya	WGS	ERS6407951	1	1
	Kenya	WGS	ERS6407959	1	1
	Kenya	WGS	ERS6407932	1	1
	Kenya	WGS	ERS6407936	1	1
	Kenya	WGS	ERS6407981	1	1
	Kenya	WGS	ERS6407987	1	1
	Kenya	WGS	ERS6408012	1	1
	Kenya	WGS	ERS6408069	1	1
	Kenya	WGS	ERS6408083	1	1
	Kenya	WGS	ERS6408096	1	1
	Kenya	WGS	ERS6408108	1	1
	Kenya	WGS	ERS6408121	1	1
	Kenya	WGS	ERS6408215	1	1
	Kenya	WGS	ERS6408240	1	1
	Kenya	WGS	ERS6408247	1	1
	Kenya	WGS	ERS6408289	1	1
	Kenya	WGS	ERS6408271	0	1
	Kenya	WGS	ERS6408332	1	1
	Kenya	WGS	ERS6408364	1	1
	Kenya	WGS	ERS6408400	1	1
	Kenya	WGS	ERS6408402	0	1
	Kenya	WGS	ERS6408422	1	1
	Kenya	WGS	ERS6408423	1	1
	Kenya	WGS	ERS6408424	1	1
	Kenya	WGS	ERS6408478	1	1
	Kenya	WGS	ERS6408497	1	1
	Kenya	WGS	ERS6408584	1	1
	Kenya	WGS	ERS6408591	1	1
	Kenya	WGS	ERS6408592	0	1
	Kenya	WGS	ERS6408602	1	1
	Kenya	WGS	ERS6408619	1	1
	Kenya	WGS	ERS6408622	1	1
	Kenya	WGS	ERS6408660	1	1
	Kenya	WGS	ERS6408662	1	1
	Kenya	WGS	ERS6408682	1	1
	Kenya	WGS	ERS6408706	1	1
	Kenya	SWGA	ERS1428818	1	1
	Kenya	SWGA	ERS1428769	1	0
	Kenya	SWGA	ERS1428912	1	0
	Kenya	SWGA	ERS1428863	1	0
	Kenya	SWGA	ERS1429234	1	0
	Kenya	SWGA	ERS1429119	1	0
	Kenya	SWGA	ERS1428928	0	1
	Kenya	SWGA	ERS1429155	1	1
	Kenya	SWGA	ERS1428826	1	1
	Kenya	SWGA	ERS1429305	1	1
	Kenya	SWGA	ERS1429037	1	0
	Kenya	SWGA	ERS1429111	1	1
	Kenya	SWGA	ERS1429246	1	1
	Kenya	SWGA	ERS1428814	1	1
	Kenya	SWGA	ERS1428754	1	1
	Kenya	SWGA	ERS1429063	1	1
	Kenya	SWGA	ERS1428816	1	1
	Kenya	SWGA	ERS1429202	1	1
	Kenya	SWGA	ERS1428690	1	1
	Kenya	SWGA	ERS1429101	1	1
	Kenya	SWGA	ERS1429356	1	1
	Kenya	SWGA	ERS1429286	1	1
	Kenya	SWGA	ERS1428995	1	1
	Kenya	SWGA	ERS1429140	1	1
	Kenya	SWGA	ERS1429130	1	1
	Kenya	SWGA	ERS1428824	1	1
	Kenya	SWGA	ERS1429078	1	1
	Kenya	SWGA	ERS1429166	1	1
	Kenya	SWGA	ERS1428806	1	1
	Kenya	SWGA	ERS1428739	1	1
	Kenya	SWGA	ERS1428717	0	1
	Kenya	SWGA	ERS1428831	1	1
	Kenya	SWGA	ERS1429197	1	1
	Kenya	SWGA	ERS1429294	1	1
	Kenya	SWGA	ERS1428832	1	1
	Kenya	SWGA	ERS1428714	1	1
	Kenya	SWGA	ERS1428722	1	1
	Kenya	SWGA	ERS1428808	1	1
	Kenya	SWGA	ERS1428738	1	1
	Kenya	SWGA	ERS1429034	1	1
	Kenya	SWGA	ERS1428830	1	1
	Kenya	SWGA	ERS1429054	1	1
	Kenya	SWGA	ERS1429041	1	1
	Kenya	SWGA	ERS1428747	1	1
	Kenya	SWGA	ERS1429036	1	1
	Kenya	SWGA	ERS1428976	1	1
	Kenya	SWGA	ERS1429008	1	1
	Kenya	SWGA	ERS1428765	1	1
	Kenya	SWGA	ERS1429154	1	1
	Kenya	SWGA	ERS1429090	1	1
	Kenya	SWGA	ERS1429115	1	1
	Kenya	SWGA	ERS1428692	1	1
	Kenya	SWGA	ERS1428700	0	1
	Kenya	SWGA	ERS1428848	1	1
	Kenya	SWGA	ERS1429222	1	1
	Kenya	SWGA	ERS1428756	1	1
	Kenya	SWGA	ERS1428768	1	1
	Kenya	SWGA	ERS1429055	1	1
	Kenya	SWGA	ERS1428855	1	1
	Kenya	SWGA	ERS1428823	1	1
	Kenya	SWGA	ERS1428856	1	1
	Kenya	SWGA	ERS1428981	1	1
	Kenya	SWGA	ERS1429025	1	1
	Kenya	SWGA	ERS1428775	1	1
	Kenya	SWGA	ERS1429071	1	1
	Kenya	SWGA	ERS1429068	1	1
	Kenya	SWGA	ERS1429172	1	1
	Kenya	SWGA	ERS1429215	1	1
	Kenya	SWGA	ERS1428733	1	1
	Kenya	SWGA	ERS1429230	0	1
	Kenya	SWGA	ERS1429010	0	1
	Kenya	SWGA	ERS1429378	1	1
	Kenya	SWGA	ERS1429368	1	1
	Kenya	SWGA	ERS1428791	1	1
	Kenya	SWGA	ERS1428979	1	1
	Kenya	SWGA	ERS1429373	1	1
	Kenya	SWGA	ERS1428777	1	1
	Kenya	SWGA	ERS1428854	1	1
	Kenya	SWGA	ERS1428839	1	1
	Kenya	SWGA	ERS1429187	1	1
	Kenya	SWGA	ERS1428767	1	1
	Kenya	SWGA	ERS1428749	1	1
	Kenya	SWGA	ERS1429083	1	1
	Kenya	SWGA	ERS1428815	1	1
	Kenya	SWGA	ERS1429108	1	0
	Kenya	SWGA	ERS1428732	1	1
	Kenya	SWGA	ERS1429035	1	1
	Kenya	SWGA	ERS1429146	1	1
	Kenya	SWGA	ERS1428740	1	1
	Kenya	SWGA	ERS1428847	1	1
	Kenya	SWGA	ERS1429043	1	1
	Kenya	SWGA	ERS1428784	1	1
	Kenya	SWGA	ERS1429362	1	1
	Kenya	SWGA	ERS1429169	1	1
	Kenya	SWGA	ERS1429065	1	1
	Kenya	SWGA	ERS1428689	1	1
	Kenya	SWGA	ERS1429175	1	1
	Kenya	SWGA	ERS1429080	1	1
	Kenya	SWGA	ERS1428697	1	1
	Kenya	SWGA	ERS1428918	1	1
	Kenya	SWGA	ERS1429032	1	1
	Kenya	SWGA	ERS1429180	1	1
	Kenya	SWGA	ERS1428705	1	1
	Kenya	SWGA	ERS1429129	1	1
	Kenya	SWGA	ERS1428903	1	1
	Kenya	SWGA	ERS1429145	0	1
	Kenya	SWGA	ERS1429137	1	1
	Kenya	SWGA	ERS1428713	1	1
	Kenya	SWGA	ERS1428729	1	1
	Kenya	SWGA	ERS1428911	1	1
	Kenya	SWGA	ERS1429134	1	1
	Kenya	SWGA	ERS1428737	1	1
	Kenya	SWGA	ERS1428919	1	1
	Kenya	SWGA	ERS1428927	1	1
	Kenya	SWGA	ERS1428935	1	1
	Kenya	SWGA	ERS1429006	0	1
	Kenya	SWGA	ERS1428943	1	1
	Kenya	SWGA	ERS1428951	1	1
	Kenya	SWGA	ERS1429120	1	1
	Kenya	SWGA	ERS1429203	1	1
	Kenya	SWGA	ERS1428864	1	1
	Kenya	SWGA	ERS1428993	1	1
	Kenya	SWGA	ERS1428872	1	1
	Kenya	SWGA	ERS1428983	1	1
	Kenya	SWGA	ERS1429081	1	1
	Kenya	SWGA	ERS1428880	1	1
	Kenya	SWGA	ERS1429052	1	1
	Kenya	SWGA	ERS1429209	1	1
	Kenya	SWGA	ERS1428896	1	1
	Kenya	SWGA	ERS1429038	1	1
	Kenya	SWGA	ERS1428761	1	0
	Kenya	SWGA	ERS1428926	1	1
	Kenya	SWGA	ERS1428968	1	1
	Kenya	SWGA	ERS1429046	1	1
	Kenya	SWGA	ERS1428934	1	1
	Kenya	SWGA	ERS1429093	1	1
	Kenya	SWGA	ERS1429151	1	1
	Kenya	SWGA	ERS1428942	1	1
	Kenya	SWGA	ERS1429239	0	1
	Kenya	SWGA	ERS1428904	1	1
	Kenya	SWGA	ERS1429157	1	1
	Kenya	SWGA	ERS1429315	1	1
	Kenya	SWGA	ERS1428950	1	1
	Kenya	SWGA	ERS1429188	1	1
	Kenya	SWGA	ERS1429106	1	1
	Kenya	SWGA	ERS1428793	1	1
	Kenya	SWGA	ERS1429062	1	1
	Kenya	SWGA	ERS1428760	1	1
	Kenya	SWGA	ERS1429002	1	1
	Kenya	SWGA	ERS1429103	1	1
	Kenya	SWGA	ERS1429048	1	1
	Kenya	SWGA	ERS1613856	1	0
	Kenya	SWGA	ERS1429160	0	1
	Kenya	SWGA	ERS1428673	1	1
	Kenya	SWGA	ERS1613794	1	0
	Kenya	SWGA	ERS1428790	0	1
	Kenya	SWGA	ERS1428798	1	1
	Kenya	SWGA	ERS1613973	1	1
	Kenya	SWGA	ERS1428879	1	1
	Kenya	SWGA	ERS1613997	1	1
	Kenya	SWGA	ERS1429163	1	1
	Kenya	SWGA	ERS1429086	1	1
	Kenya	SWGA	ERS1429216	1	1
	Kenya	SWGA	ERS1429088	1	1
	Kenya	SWGA	ERS1429266	1	1
	Kenya	SWGA	ERS1613818	1	1
	Kenya	SWGA	ERS1429135	1	0
	Kenya	SWGA	ERS1429073	1	0
	Kenya	SWGA	ERS1428984	1	1
	Kenya	SWGA	ERS1614175	1	1
	Kenya	SWGA	ERS1429272	1	1
	Kenya	SWGA	ERS1429114	1	1
	Kenya	SWGA	ERS1429042	1	1
	Kenya	SWGA	ERS1429288	1	1
	Kenya	SWGA	ERS1429304	0	1
	Kenya	SWGA	ERS1428936	1	1
	Kenya	SWGA	ERS1428944	1	1
	Kenya	SWGA	ERS1429104	1	1
	Kenya	SWGA	ERS1428952	1	1
	Kenya	SWGA	ERS1428865	1	1
	Kenya	SWGA	ERS1429241	1	1
	Kenya	SWGA	ERS1428857	1	1
	Kenya	SWGA	ERS1428770	0	1
	Kenya	SWGA	ERS1429249	0	1
	Kenya	SWGA	ERS1428778	1	1
	Kenya	SWGA	ERS1429012	1	1
	Kenya	SWGA	ERS1614198	1	1
	Kenya	SWGA	ERS1428987	1	1
	Kenya	SWGA	ERS1428794	0	1
	Kenya	SWGA	ERS1429061	1	1
	Kenya	SWGA	ERS1428873	1	1
	Kenya	SWGA	ERS1428811	1	1
	Kenya	SWGA	ERS1428819	1	1
	Kenya	SWGA	ERS1429257	1	1
	Kenya	SWGA	ERS1428827	1	1
	Kenya	SWGA	ERS1429194	1	1
	Kenya	SWGA	ERS1429281	1	0
	Kenya	SWGA	ERS1429077	1	1
	Kenya	SWGA	ERS1428843	1	1
	Kenya	SWGA	ERS1429289	1	1
	Kenya	SWGA	ERS1429015	1	1
	Kenya	SWGA	ERS1429044	0	1
	Kenya	SWGA	ERS1429207	1	1
	Kenya	SWGA	ERS1428851	1	0
	Kenya	SWGA	ERS1429199	1	1
	Kenya	SWGA	ERS1428859	1	1
	Kenya	SWGA	ERS1428772	1	1
	Kenya	SWGA	ERS1429320	1	1
	Kenya	SWGA	ERS1428780	1	1
	Kenya	SWGA	ERS1429144	1	1
	Kenya	SWGA	ERS1429091	0	1
	Kenya	SWGA	ERS1428742	1	1
	Kenya	SWGA	ERS1429147	0	1
	Kenya	SWGA	ERS1428750	1	1
	Kenya	SWGA	ERS1429212	1	1
	Kenya	SWGA	ERS1428670	1	1
	Kenya	SWGA	ERS1428988	1	1
	Kenya	SWGA	ERS1428796	1	1
	Kenya	SWGA	ERS1428804	1	1
	Kenya	SWGA	ERS1428812	1	1
	Kenya	SWGA	ERS1429067	1	1
	Kenya	SWGA	ERS1429143	1	1
	Kenya	SWGA	ERS1428834	1	1
	Kenya	SWGA	ERS1428836	1	1
	Kenya	SWGA	ERS1428671	1	1
	Kenya	SWGA	ERS1429173	1	1
	Kenya	SWGA	ERS1428687	1	1
	Kenya	SWGA	ERS1428997	1	1
	Kenya	SWGA	ERS1429326	0	1
	Kenya	SWGA	ERS1428986	1	1
	Kenya	SWGA	ERS1428852	1	1
	Kenya	SWGA	ERS1428860	1	1
	Kenya	SWGA	ERS1428842	1	1
	Kenya	SWGA	ERS1429332	1	1
	Kenya	SWGA	ERS1428963	1	1
	Kenya	SWGA	ERS1428773	1	1
	Kenya	SWGA	ERS1429075	1	1
	Kenya	SWGA	ERS1428781	1	1
	Kenya	SWGA	ERS1428789	1	1
	Kenya	SWGA	ERS1428703	1	1
	Kenya	SWGA	ERS1429064	1	1
	Kenya	SWGA	ERS1429056	1	1
	Kenya	SWGA	ERS1428797	1	1
	Kenya	SWGA	ERS1428805	1	1
	Kenya	SWGA	ERS1428973	1	1
	Kenya	SWGA	ERS1428813	1	1
	Kenya	SWGA	ERS1429126	1	1
	Kenya	SWGA	ERS1428821	1	1
	Kenya	SWGA	ERS1428711	1	1
	Kenya	SWGA	ERS1429338	1	1
	Kenya	SWGA	ERS1429009	1	1
	Kenya	SWGA	ERS1428829	1	1
	Kenya	SWGA	ERS1428837	1	1
	Kenya	SWGA	ERS1429033	1	1
	Kenya	SWGA	ERS1429097	1	1
	Kenya	SWGA	ERS1428845	1	1
	Kenya	SWGA	ERS1428719	1	1
	Kenya	SWGA	ERS1428727	1	1
	Kenya	SWGA	ERS1428735	1	1
	Kenya	SWGA	ERS1429213	1	1
	Kenya	SWGA	ERS1429026	1	1
	Kenya	SWGA	ERS1429057	1	1
	Kenya	SWGA	ERS1429124	1	1
	Kenya	SWGA	ERS1428743	1	1
	Kenya	SWGA	ERS1429121	0	1
	Kenya	SWGA	ERS1428850	1	1
	Kenya	SWGA	ERS1428751	1	1
	Kenya	SWGA	ERS1428969	1	1
	Kenya	SWGA	ERS1428694	1	1
	Kenya	SWGA	ERS1429122	1	1
	Kenya	SWGA	ERS1428858	1	1
	Kenya	SWGA	ERS1428771	1	0
	Kenya	SWGA	ERS1428710	1	1
	Kenya	SWGA	ERS1428965	1	1
	Kenya	SWGA	ERS1428853	1	1
	Kenya	SWGA	ERS1429003	1	1
	Kenya	SWGA	ERS1428759	1	1
	Kenya	SWGA	ERS1428672	1	1
	Kenya	SWGA	ERS1428779	1	1
	Kenya	SWGA	ERS1429096	1	1
	Kenya	SWGA	ERS1429098	1	1
	Kenya	SWGA	ERS1428718	1	1
	Kenya	SWGA	ERS1428861	1	1
	Kenya	SWGA	ERS1428996	1	1
	Kenya	SWGA	ERS1429113	1	1
	Kenya	SWGA	ERS1429110	1	1
	Kenya	SWGA	ERS1428696	1	1
	Kenya	SWGA	ERS1429084	1	1
	Kenya	SWGA	ERS1428862	1	1
	Kenya	SWGA	ERS1428704	1	1
	Kenya	SWGA	ERS1429050	1	1
	Kenya	SWGA	ERS1428712	1	1
	Kenya	SWGA	ERS1428720	1	1
	Kenya	SWGA	ERS1428728	1	1
	Kenya	SWGA	ERS1428937	1	1
	Kenya	SWGA	ERS1428886	1	1
	Kenya	SWGA	ERS1428962	1	1
	Kenya	SWGA	ERS1428787	0	1
	Kenya	SWGA	ERS1429047	1	1
	Kenya	SWGA	ERS1429004	1	1
	Kenya	SWGA	ERS1428744	1	1
	Kenya	SWGA	ERS1429148	1	1
	Kenya	SWGA	ERS1428971	1	1
	Kenya	SWGA	ERS1429074	1	1
	Kenya	SWGA	ERS1429274	1	1
	Kenya	SWGA	ERS1428894	1	1
	Kenya	SWGA	ERS1428803	1	1
	Kenya	SWGA	ERS1428752	1	1
	Kenya	SWGA	ERS1428902	1	1
	Kenya	SWGA	ERS1428910	1	1
	Kenya	SWGA	ERS1429099	1	1
	Kenya	SWGA	ERS1429112	1	1
	Kenya	SWGA	ERS1429100	1	1
	Kenya	SWGA	ERS1429282	1	1
	Kenya	SWGA	ERS1428929	1	1
	Kenya	SWGA	ERS1429290	1	1
	Kenya	SWGA	ERS1428905	1	1
	Kenya	SWGA	ERS1429095	1	1
	Kenya	SWGA	ERS1429069	1	1
	Kenya	SWGA	ERS1428921	1	0
	Kenya	SWGA	ERS1428913	1	1
	Kenya	SWGA	ERS1428980	1	1
	Kenya	SWGA	ERS1428972	1	1
	Kenya	SWGA	ERS1429018	1	1
	Kenya	SWGA	ERS1429014	1	1
	Kenya	SWGA	ERS1428897	1	1
	Kenya	SWGA	ERS1429089	1	1
	Kenya	SWGA	ERS1429079	1	1
	Kenya	SWGA	ERS1429339	1	1
	Kenya	SWGA	ERS1428881	1	1
	Kenya	SWGA	ERS1428953	1	1
	Kenya	SWGA	ERS1429298	1	1
	Kenya	SWGA	ERS1429306	1	1
	Kenya	SWGA	ERS1429200	1	0
	Kenya	SWGA	ERS1428866	1	1
	Kenya	SWGA	ERS1429345	1	1
	Kenya	SWGA	ERS1428874	1	1
	Kenya	SWGA	ERS1428945	1	1
	Kenya	SWGA	ERS1429007	1	1
	Kenya	SWGA	ERS1429195	1	1
	Kenya	SWGA	ERS1428882	1	1
	Kenya	SWGA	ERS1429183	1	1
	Kenya	SWGA	ERS1428914	1	1
	Kenya	SWGA	ERS1428922	1	1
	Kenya	SWGA	ERS1428898	1	1
	Kenya	SWGA	ERS1429028	1	1
	Kenya	SWGA	ERS1429182	1	1
	Kenya	SWGA	ERS1428938	1	1
	Kenya	SWGA	ERS1428998	1	1
	Kenya	SWGA	ERS1429116	1	1
	Kenya	SWGA	ERS1428930	1	1
	Kenya	SWGA	ERS1428906	1	1
	Kenya	SWGA	ERS1429109	1	1
	Kenya	SWGA	ERS1429085	1	1
	Kenya	SWGA	ERS1429309	1	1
	Kenya	SWGA	ERS1429123	1	1
	Kenya	SWGA	ERS1429128	1	1
	Kenya	SWGA	ERS1429219	1	1
	Kenya	SWGA	ERS1429243	1	1
	Kenya	SWGA	ERS1429181	1	1
	Kenya	SWGA	ERS1428992	1	1
	Kenya	SWGA	ERS1429158	1	1
	Kenya	SWGA	ERS1428907	1	1
	Kenya	SWGA	ERS1429291	1	1
	Kenya	SWGA	ERS1429220	1	1
	Kenya	SWGA	ERS1429060	1	1
	Kenya	SWGA	ERS1428891	1	1
	Kenya	SWGA	ERS1429164	1	1
	Kenya	SWGA	ERS1429159	1	1
	Kenya	SWGA	ERS1429251	1	1
	Kenya	SWGA	ERS1429299	1	1
	Kenya	SWGA	ERS1428923	1	1
	Kenya	SWGA	ERS1428941	1	1
	Kenya	SWGA	ERS1428954	1	1
	Kenya	SWGA	ERS1429139	1	1
	Kenya	SWGA	ERS1429227	1	1
	Kenya	SWGA	ERS1429259	1	1
	Kenya	SWGA	ERS1428949	1	1
	Kenya	SWGA	ERS1429275	1	1
	Kenya	SWGA	ERS1429189	1	1
	Kenya	SWGA	ERS1429363	1	1
	Kenya	SWGA	ERS1429051	1	1
	Kenya	SWGA	ERS1429017	1	1
	Kenya	SWGA	ERS1429167	1	1
	Kenya	SWGA	ERS1429011	1	1
	Kenya	SWGA	ERS1429076	1	1
	Kenya	SWGA	ERS1428994	1	1
	Kenya	SWGA	ERS1429162	1	1
	Kenya	SWGA	ERS1429176	1	1
	Kenya	SWGA	ERS1428999	1	1
	Kenya	SWGA	ERS1429156	1	1
	Kenya	SWGA	ERS1429168	1	1
	Kenya	SWGA	ERS1428982	1	1
	Kenya	SWGA	ERS1428957	1	1
	Kenya	SWGA	ERS1429105	1	1
	Kenya	SWGA	ERS1429186	1	1
	Kenya	SWGA	ERS1429210	1	1
	Kenya	SWGA	ERS1429283	1	1
	Kenya	SWGA	ERS1429307	1	1
	Kenya	SWGA	ERS1429152	1	1
	Kenya	SWGA	ERS1429141	0	1
	Kenya	SWGA	ERS1429027	1	1
	Kenya	SWGA	ERS1428990	1	1
	Kenya	SWGA	ERS1429150	1	1
	Kenya	SWGA	ERS1429179	1	1
	Kenya	SWGA	ERS1429184	1	1
	Kenya	SWGA	ERS1429070	1	1
	Kenya	SWGA	ERS1429174	1	1
	Kenya	SWGA	ERS1429001	1	1
	Kenya	SWGA	ERS1428899	1	1
	Kenya	SWGA	ERS1429191	1	1
	Kenya	SWGA	ERS1429205	1	1
	Kenya	SWGA	ERS1429235	1	1
	Kenya	SWGA	ERS1428915	1	1
	Kenya	SWGA	ERS1429153	1	1
	Kenya	SWGA	ERS1429030	1	1
	Kenya	SWGA	ERS1429357	1	1
	Kenya	SWGA	ERS1428931	1	1
	Kenya	SWGA	ERS1429228	1	1
	Kenya	SWGA	ERS1428876	1	1
	Kenya	SWGA	ERS1429149	1	1
	Kenya	SWGA	ERS1428960	1	1
	Kenya	SWGA	ERS1429138	1	1
	Kenya	SWGA	ERS1429196	1	1
	Kenya	SWGA	ERS1429029	1	1
	Kenya	SWGA	ERS1428892	1	1
	Kenya	SWGA	ERS1429268	1	1
	Kenya	SWGA	ERS1428955	1	1
	Kenya	SWGA	ERS1429211	1	1
	Kenya	SWGA	ERS1429236	1	1
	Kenya	SWGA	ERS1429252	1	1
	Kenya	SWGA	ERS1429351	1	1
	Kenya	SWGA	ERS1428884	1	1
	Kenya	SWGA	ERS1428900	1	1
	Kenya	SWGA	ERS1428868	1	1
	Kenya	SWGA	ERS1429244	1	1
	Kenya	SWGA	ERS1429260	1	1
	Kenya	SWGA	ERS1429300	1	1
	Kenya	SWGA	ERS1428948	1	1
	Kenya	SWGA	ERS1429229	1	1
	Kenya	SWGA	ERS1428869	1	1
	Kenya	SWGA	ERS1429245	1	1
	Kenya	SWGA	ERS1428901	1	1
	Kenya	SWGA	ERS1429253	1	1
	Kenya	SWGA	ERS1428917	1	1
	Kenya	SWGA	ERS1429308	1	1
	Kenya	SWGA	ERS1429221	0	1
	Kenya	SWGA	ERS1428978	1	1
	Kenya	SWGA	ERS1429201	1	1
	Kenya	SWGA	ERS1429206	1	1
	Kenya	SWGA	ERS1429261	1	1
	Kenya	SWGA	ERS1428925	1	1
	Kenya	SWGA	ERS1428916	1	1
	Kenya	SWGA	ERS1429237	1	1
	Kenya	SWGA	ERS1428877	1	1
	Kenya	SWGA	ERS1429269	1	1
	Kenya	SWGA	ERS1429285	1	1
	Kenya	SWGA	ERS1428908	1	1
	Kenya	SWGA	ERS1428956	1	1
	Kenya	SWGA	ERS1428885	1	1
	Kenya	SWGA	ERS1428909	1	1
	Kenya	SWGA	ERS1429277	1	1
	Kenya	SWGA	ERS1428933	1	1
	Kenya	SWGA	ERS1428924	1	1
	Kenya	SWGA	ERS1428974	1	1
	Kenya	SWGA	ERS1428932	1	1
	Kenya	SWGA	ERS1428958	1	1
	Kenya	SWGA	ERS1614810	1	1
	Kenya	SWGA	ERS1429301	1	1
	Kenya	SWGA	ERS1428940	0	1
	Kenya	SWGA	ERS1615029	0	1
	Kenya	SWGA	ERS1615414	0	1
	Kenya	SWGA	ERS1613999	1	1
	Kenya	SWGA	ERS1614106	1	1
	Kenya	SWGA	ERS1615675	0	1
	Kenya	SWGA	ERS1614879	1	1
	Kenya	SWGA	ERS1615610	0	1
	Kenya	SWGA	ERS1614054	1	1
	Kenya	SWGA	ERS1614808	1	0
	Kenya	SWGA	ERS1614816	1	1
	Kenya	SWGA	ERS1614824	1	1
	Kenya	SWGA	ERS1614832	1	0
	Kenya	SWGA	ERS1614286	1	0
	Kenya	SWGA	ERS1614840	1	1
	Kenya	SWGA	ERS1614848	1	1
	Kenya	SWGA	ERS1613976	1	1
	Kenya	SWGA	ERS1614856	1	1
	Kenya	SWGA	ERS1614046	1	1
	Kenya	SWGA	ERS1614302	1	1
	Kenya	SWGA	ERS1613959	0	1
	Kenya	SWGA	ERS1614006	1	1
	Kenya	SWGA	ERS1614886	1	1
	Kenya	SWGA	ERS1614893	1	1
	Kenya	SWGA	ERS1614009	1	1
	Kenya	SWGA	ERS1614809	1	1
	Kenya	SWGA	ERS1614817	1	1
	Kenya	SWGA	ERS1615618	0	1
	Kenya	SWGA	ERS1614825	0	1
	Kenya	SWGA	ERS1614833	1	1
	Kenya	SWGA	ERS1614841	1	1
	Kenya	SWGA	ERS1614016	0	1
	Kenya	SWGA	ERS1614228	1	1
	Kenya	SWGA	ERS1615626	0	1
	Kenya	SWGA	ERS1614013	1	1
	Kenya	SWGA	ERS1614150	1	1
	Kenya	SWGA	ERS1614849	1	1
	Kenya	SWGA	ERS1615634	0	1
	Kenya	SWGA	ERS1614857	1	1
	Kenya	SWGA	ERS1614865	1	1
	Kenya	SWGA	ERS1615642	0	1
	Kenya	SWGA	ERS1615649	0	1
	Kenya	SWGA	ERS1614872	1	1
	Kenya	SWGA	ERS1615657	0	1
	Kenya	SWGA	ERS1615665	0	1
	Kenya	SWGA	ERS1614379	1	1
	Kenya	SWGA	ERS1614395	1	1
	Kenya	SWGA	ERS1615672	0	1
	Kenya	SWGA	ERS1614403	1	1
	Kenya	SWGA	ERS1614894	0	1
	Kenya	SWGA	ERS1613781	1	1
	Kenya	SWGA	ERS1613789	1	1
	Kenya	SWGA	ERS1614411	0	1
	Kenya	SWGA	ERS1614336	1	1
	Kenya	SWGA	ERS1615595	0	1
	Kenya	SWGA	ERS1614352	1	1
	Kenya	SWGA	ERS1613805	1	1
	Kenya	SWGA	ERS1613813	1	1
	Kenya	SWGA	ERS1615603	0	1
	Kenya	SWGA	ERS1613821	1	1
	Kenya	SWGA	ERS1615611	0	1
	Kenya	SWGA	ERS1615619	0	1
	Kenya	SWGA	ERS1613829	1	1
	Kenya	SWGA	ERS1613837	1	1
	Kenya	SWGA	ERS1613860	1	1
	Kenya	SWGA	ERS1614359	1	1
	Kenya	SWGA	ERS1613967	1	1
	Kenya	SWGA	ERS1615627	0	1
	Kenya	SWGA	ERS1614380	1	1
	Kenya	SWGA	ERS1615635	0	1
	Kenya	SWGA	ERS1615643	0	1
	Kenya	SWGA	ERS1615650	0	1
	Kenya	SWGA	ERS1615658	0	1
	Kenya	SWGA	ERS1613782	1	1
	Kenya	SWGA	ERS1613790	1	1
	Kenya	SWGA	ERS1613798	1	1
	Kenya	SWGA	ERS1614388	1	1
	Kenya	SWGA	ERS1613806	1	1
	Kenya	SWGA	ERS1614396	1	0
	Kenya	SWGA	ERS1613881	1	1
	Kenya	SWGA	ERS1614404	1	1
	Kenya	SWGA	ERS1614412	0	1
	Kenya	SWGA	ERS1615673	0	1
	Kenya	SWGA	ERS1615588	0	1
	Kenya	SWGA	ERS1614420	1	1
	Kenya	SWGA	ERS1614337	1	1
	Kenya	SWGA	ERS1615596	0	1
	Kenya	SWGA	ERS1613814	1	1
	Kenya	SWGA	ERS1614027	1	1
	Kenya	SWGA	ERS1613822	1	1
	Kenya	SWGA	ERS1613830	1	1
	Kenya	SWGA	ERS1613838	1	1
	Kenya	SWGA	ERS1614023	1	1
	Kenya	SWGA	ERS1614345	1	1
	Kenya	SWGA	ERS1613853	1	1
	Kenya	SWGA	ERS1614353	1	1
	Kenya	SWGA	ERS1613861	1	1
	Kenya	SWGA	ERS1615604	0	1
	Kenya	SWGA	ERS1614360	1	1
	Kenya	SWGA	ERS1614367	1	1
	Kenya	SWGA	ERS1614389	1	1
	Kenya	SWGA	ERS1614397	1	1
	Kenya	SWGA	ERS1614413	1	0
	Kenya	SWGA	ERS1614421	1	1
	Kenya	SWGA	ERS1614153	1	1
	Kenya	SWGA	ERS1614338	1	1
	Kenya	SWGA	ERS1614354	1	1
	Kenya	SWGA	ERS1615612	0	1
	Kenya	SWGA	ERS1614361	1	1
	Kenya	SWGA	ERS1614368	1	1
	Kenya	SWGA	ERS1615620	0	1
	Kenya	SWGA	ERS1614382	1	1
	Kenya	SWGA	ERS1614398	1	1
	Kenya	SWGA	ERS1613869	1	1
	Kenya	SWGA	ERS1613783	1	1
	Kenya	SWGA	ERS1613791	1	1
	Kenya	SWGA	ERS1613799	1	1
	Kenya	SWGA	ERS1615628	0	1
	Kenya	SWGA	ERS1613807	1	1
	Kenya	SWGA	ERS1615636	0	1
	Kenya	SWGA	ERS1614406	1	1
	Kenya	SWGA	ERS1614034	1	1
	Kenya	SWGA	ERS1613815	1	1
	Kenya	SWGA	ERS1614339	1	1
	Kenya	SWGA	ERS1614347	1	1
	Kenya	SWGA	ERS1613823	0	1
	Kenya	SWGA	ERS1614355	1	1
	Kenya	SWGA	ERS1613831	1	1
	Kenya	SWGA	ERS1613839	1	1
	Kenya	SWGA	ERS1614362	1	1
	Kenya	SWGA	ERS1613847	1	1
	Kenya	SWGA	ERS1614369	1	1
	Kenya	SWGA	ERS1614375	1	1
	Kenya	SWGA	ERS1613854	1	1
	Kenya	SWGA	ERS1613862	1	1
	Kenya	SWGA	ERS1613784	1	1
	Kenya	SWGA	ERS1615644	0	1
	Kenya	SWGA	ERS1614391	1	1
	Kenya	SWGA	ERS1614399	1	1
	Kenya	SWGA	ERS1614407	1	1
	Kenya	SWGA	ERS1613792	1	1
	Kenya	SWGA	ERS1613800	1	1
	Kenya	SWGA	ERS1614415	1	1
	Kenya	SWGA	ERS1614423	1	1
	Kenya	SWGA	ERS1613896	1	1
	Kenya	SWGA	ERS1613816	1	1
	Kenya	SWGA	ERS1614155	1	1
	Kenya	SWGA	ERS1614030	1	1
	Kenya	SWGA	ERS1613824	1	1
	Kenya	SWGA	ERS1613832	1	1
	Kenya	SWGA	ERS1614340	0	1
	Kenya	SWGA	ERS1614348	1	1
	Kenya	SWGA	ERS1614041	1	1
	Kenya	SWGA	ERS1614356	1	1
	Kenya	SWGA	ERS1613848	1	1
	Kenya	SWGA	ERS1613855	1	1
	Kenya	SWGA	ERS1615666	0	1
	Kenya	SWGA	ERS1615674	0	1
	Kenya	SWGA	ERS1614048	1	1
	Kenya	SWGA	ERS1613863	1	1
	Kenya	SWGA	ERS1615589	0	1
	Kenya	SWGA	ERS1615597	0	1
	Kenya	SWGA	ERS1613970	1	1
	Kenya	SWGA	ERS1613993	1	1
	Kenya	SWGA	ERS1613870	0	1
	Kenya	SWGA	ERS1613785	1	1
	Kenya	SWGA	ERS1613793	1	1
	Kenya	SWGA	ERS1613801	1	1
	Kenya	SWGA	ERS1614363	1	1
	Kenya	SWGA	ERS1613809	1	0
	Kenya	SWGA	ERS1615637	0	1
	Kenya	SWGA	ERS1615645	0	1
	Kenya	SWGA	ERS1613901	1	1
	Kenya	SWGA	ERS1614007	1	1
	Kenya	SWGA	ERS1614014	1	1
	Kenya	SWGA	ERS1614901	0	1
	Kenya	SWGA	ERS1613817	1	1
	Kenya	SWGA	ERS1614139	1	0
	Kenya	SWGA	ERS1614021	0	1
	Kenya	SWGA	ERS1614163	1	1
	Kenya	SWGA	ERS1614037	1	1
	Kenya	SWGA	ERS1614028	1	1
	Kenya	SWGA	ERS1613833	1	1
	Kenya	SWGA	ERS1615667	0	1
	Kenya	SWGA	ERS1613841	1	1
	Kenya	SWGA	ERS1613849	1	1
	Kenya	SWGA	ERS1614370	1	1
	Kenya	SWGA	ERS1614376	0	1
	Kenya	SWGA	ERS1614035	0	1
	Kenya	SWGA	ERS1614044	1	1
	Kenya	SWGA	ERS1613864	1	0
	Kenya	SWGA	ERS1614149	1	0
	Kenya	SWGA	ERS1615496	0	1
	Kenya	SWGA	ERS1614172	1	1
	Kenya	SWGA	ERS1613871	1	0
	Kenya	SWGA	ERS1613786	1	1
	Kenya	SWGA	ERS1613802	1	1
	Kenya	SWGA	ERS1613990	1	1
	Kenya	SWGA	ERS1614051	1	1
	Kenya	SWGA	ERS1613810	1	1
	Kenya	SWGA	ERS1615590	0	1
	Kenya	SWGA	ERS1613980	1	1
	Kenya	SWGA	ERS1614408	1	1
	Kenya	SWGA	ERS1613988	1	1
	Kenya	SWGA	ERS1615606	0	1
	Kenya	SWGA	ERS1614416	1	0
	Kenya	SWGA	ERS1614042	0	1
	Kenya	SWGA	ERS1614049	1	1
	Kenya	SWGA	ERS1614424	1	1
	Kenya	SWGA	ERS1614341	1	1
	Kenya	SWGA	ERS1613834	1	1
	Kenya	SWGA	ERS1614003	1	1
	Kenya	SWGA	ERS1614183	1	1
	Kenya	SWGA	ERS1614147	1	1
	Kenya	SWGA	ERS1615614	0	1
	Kenya	SWGA	ERS1615622	0	1
	Kenya	SWGA	ERS1614364	1	1
	Kenya	SWGA	ERS1613850	1	1
	Kenya	SWGA	ERS1615638	0	1
	Kenya	SWGA	ERS1613857	1	1
	Kenya	SWGA	ERS1613865	1	1
	Kenya	SWGA	ERS1614371	1	1
	Kenya	SWGA	ERS1613872	1	1
	Kenya	SWGA	ERS1614168	1	1
	Kenya	SWGA	ERS1613971	1	1
	Kenya	SWGA	ERS1614377	1	1
	Kenya	SWGA	ERS1613787	1	1
	Kenya	SWGA	ERS1614180	1	1
	Kenya	SWGA	ERS1615653	0	1
	Kenya	SWGA	ERS1615661	0	1
	Kenya	SWGA	ERS1613978	1	1
	Kenya	SWGA	ERS1614010	1	1
	Kenya	SWGA	ERS1613803	1	1
	Kenya	SWGA	ERS1613811	1	1
	Kenya	SWGA	ERS1613819	1	1
	Kenya	SWGA	ERS1613827	0	1
	Kenya	SWGA	ERS1613851	1	1
	Kenya	SWGA	ERS1613858	1	1
	Kenya	SWGA	ERS1613866	1	1
	Kenya	SWGA	ERS1613873	1	1
	Kenya	SWGA	ERS1613788	1	1
	Kenya	SWGA	ERS1613796	1	1
	Kenya	SWGA	ERS1613804	1	1
	Kenya	SWGA	ERS1614393	1	1
	Kenya	SWGA	ERS1615668	0	1
	Kenya	SWGA	ERS1613828	1	1
	Kenya	SWGA	ERS1613836	1	1
	Kenya	SWGA	ERS1613844	1	1
	Kenya	SWGA	ERS1615676	0	1
	Kenya	SWGA	ERS1613859	1	1
	Kenya	SWGA	ERS1613867	1	1
	Kenya	SWGA	ERS1613874	1	1
	Kenya	SWGA	ERS1613882	0	1
	Kenya	SWGA	ERS1613897	1	1
	Kenya	SWGA	ERS1613902	1	1
	Kenya	SWGA	ERS1613921	1	1
	Kenya	SWGA	ERS1613945	1	1
	Kenya	SWGA	ERS1615599	0	1
	Kenya	SWGA	ERS1613891	1	1
	Kenya	SWGA	ERS1614409	1	1
	Kenya	SWGA	ERS1613898	1	1
	Kenya	SWGA	ERS1613903	1	1
	Kenya	SWGA	ERS1613914	1	1
	Kenya	SWGA	ERS1613922	1	1
	Kenya	SWGA	ERS1613930	1	1
	Kenya	SWGA	ERS1613938	1	1
	Kenya	SWGA	ERS1613946	1	1
	Kenya	SWGA	ERS1613954	1	1
	Kenya	SWGA	ERS1613962	1	1
	Kenya	SWGA	ERS1615623	0	1
	Kenya	SWGA	ERS1613876	1	1
	Kenya	SWGA	ERS1613884	1	1
	Kenya	SWGA	ERS1615631	0	1
	Kenya	SWGA	ERS1613892	1	1
	Kenya	SWGA	ERS1613904	1	1
	Kenya	SWGA	ERS1613915	1	1
	Kenya	SWGA	ERS1613923	1	1
	Kenya	SWGA	ERS1613931	1	1
	Kenya	SWGA	ERS1613939	1	1
	Kenya	SWGA	ERS1613947	1	1
	Kenya	SWGA	ERS1615639	0	1
	Kenya	SWGA	ERS1615647	0	1
	Kenya	SWGA	ERS1613955	1	1
	Kenya	SWGA	ERS1614417	1	1
	Kenya	SWGA	ERS1613963	1	1
	Kenya	SWGA	ERS1613877	1	1
	Kenya	SWGA	ERS1613885	0	1
	Kenya	SWGA	ERS1613994	1	1
	Kenya	SWGA	ERS1613900	1	1
	Kenya	SWGA	ERS1613928	1	1
	Kenya	SWGA	ERS1614001	1	1
	Kenya	SWGA	ERS1613916	1	0
	Kenya	SWGA	ERS1614031	1	1
	Kenya	SWGA	ERS1615654	0	1
	Kenya	SWGA	ERS1614008	1	1
	Kenya	SWGA	ERS1614038	1	1
	Kenya	SWGA	ERS1614012	1	1
	Kenya	SWGA	ERS1613936	1	1
	Kenya	SWGA	ERS1614019	1	1
	Kenya	SWGA	ERS1614045	1	1
	Kenya	SWGA	ERS1613998	1	1
	Kenya	SWGA	ERS1615662	0	1
	Kenya	SWGA	ERS1613974	1	1
	Kenya	SWGA	ERS1614015	1	1
	Kenya	SWGA	ERS1614022	1	1
	Kenya	SWGA	ERS1614026	1	1
	Kenya	SWGA	ERS1615669	0	1
	Kenya	SWGA	ERS1615677	0	1
	Kenya	SWGA	ERS1613924	1	1
	Kenya	SWGA	ERS1614033	0	1
	Kenya	SWGA	ERS1613989	1	1
	Kenya	SWGA	ERS1613932	1	1
	Kenya	SWGA	ERS1614203	1	1
	Kenya	SWGA	ERS1613940	1	1
	Kenya	SWGA	ERS1613948	1	1
	Kenya	SWGA	ERS1615592	0	1
	Kenya	SWGA	ERS1613956	1	1
	Kenya	SWGA	ERS1613964	1	1
	Kenya	SWGA	ERS1613878	1	1
	Kenya	SWGA	ERS1613909	0	1
	Kenya	SWGA	ERS1613906	1	1
	Kenya	SWGA	ERS1615608	0	1
	Kenya	SWGA	ERS1613917	1	1
	Kenya	SWGA	ERS1614350	1	1
	Kenya	SWGA	ERS1614358	1	1
	Kenya	SWGA	ERS1614365	1	1
	Kenya	SWGA	ERS1614372	0	1
	Kenya	SWGA	ERS1613925	1	1
	Kenya	SWGA	ERS1614378	1	1
	Kenya	SWGA	ERS1614386	1	1
	Kenya	SWGA	ERS1615616	0	1
	Kenya	SWGA	ERS1615624	0	1
	Kenya	SWGA	ERS1614061	1	1
	Kenya	SWGA	ERS1613941	1	1
	Kenya	SWGA	ERS1613949	1	1
	Kenya	SWGA	ERS1613957	0	1
	Kenya	SWGA	ERS1613965	1	1
	Kenya	SWGA	ERS1613879	1	1
	Kenya	SWGA	ERS1615632	0	1
	Kenya	SWGA	ERS1613894	0	1
	Kenya	SWGA	ERS1613910	1	1
	Kenya	SWGA	ERS1614410	1	1
	Kenya	SWGA	ERS1613907	1	1
	Kenya	SWGA	ERS1614036	1	1
	Kenya	SWGA	ERS1614043	0	1
	Kenya	SWGA	ERS1613918	1	1
	Kenya	SWGA	ERS1613944	1	1
	Kenya	SWGA	ERS1613952	1	1
	Kenya	SWGA	ERS1614040	1	1
	Kenya	SWGA	ERS1613926	1	1
	Kenya	SWGA	ERS1613934	1	1
	Kenya	SWGA	ERS1614426	1	1
	Kenya	SWGA	ERS1614427	1	1
	Kenya	SWGA	ERS1613996	1	1
	Kenya	SWGA	ERS1613950	1	1
	Kenya	SWGA	ERS1614435	1	1
	Kenya	SWGA	ERS1614050	1	1
	Kenya	SWGA	ERS1613960	1	1
	Kenya	SWGA	ERS1614004	1	1
	Kenya	SWGA	ERS1613968	1	1
	Kenya	SWGA	ERS1613972	1	1
	Kenya	SWGA	ERS1613958	1	1
	Kenya	SWGA	ERS1615648	0	1
	Kenya	SWGA	ERS1614443	1	1
	Kenya	SWGA	ERS1615655	0	1
	Kenya	SWGA	ERS1614451	1	1
	Kenya	SWGA	ERS1613979	1	1
	Kenya	SWGA	ERS1613880	1	1
	Kenya	SWGA	ERS1613888	1	1
	Kenya	SWGA	ERS1613895	1	1
	Kenya	SWGA	ERS1613911	1	1
	Kenya	SWGA	ERS1613908	1	1
	Kenya	SWGA	ERS1614466	1	1
	Kenya	SWGA	ERS1613919	1	1
	Kenya	SWGA	ERS1615670	0	1
	Kenya	SWGA	ERS1613969	1	1
	Kenya	SWGA	ERS1614011	1	1
	Kenya	SWGA	ERS1613977	1	1
	Kenya	SWGA	ERS1614474	1	1
	Kenya	SWGA	ERS1615678	0	1
	Kenya	SWGA	ERS1613935	1	1
	Kenya	SWGA	ERS1613943	1	1
	Kenya	SWGA	ERS1614018	1	1
	Kenya	SWGA	ERS1614025	1	1
	Kenya	SWGA	ERS1614032	1	1
	Kenya	SWGA	ERS1615053	0	1
	Kenya	SWGA	ERS1615060	0	1
	Kenya	SWGA	ERS1615076	0	1
	Kenya	SWGA	ERS1615084	0	1
	Kenya	SWGA	ERS1615092	0	1
	Kenya	SWGA	ERS1615023	0	1
	Kenya	SWGA	ERS1615031	0	1
	Kenya	SWGA	ERS1615038	0	1
	Kenya	SWGA	ERS1615046	0	1
	Kenya	SWGA	ERS1615061	0	1
	Kenya	SWGA	ERS1615077	0	1
	Kenya	SWGA	ERS1615085	0	1
	Kenya	SWGA	ERS1615093	0	1
	Kenya	SWGA	ERS1615101	0	1
	Kenya	SWGA	ERS1615109	0	1
	Kenya	SWGA	ERS1615024	0	1
	Kenya	SWGA	ERS1615039	0	1
	Kenya	SWGA	ERS1615047	0	1
	Kenya	SWGA	ERS1615054	0	1
	Kenya	SWGA	ERS1615062	0	1
	Kenya	SWGA	ERS1615070	0	1
	Kenya	SWGA	ERS1615078	0	1
	Kenya	SWGA	ERS1615094	0	1
	Kenya	SWGA	ERS1615102	0	1
	Kenya	SWGA	ERS1615025	0	1
	Kenya	SWGA	ERS1615033	0	1
	Kenya	SWGA	ERS1615040	0	1
	Kenya	SWGA	ERS1615048	0	1
	Kenya	SWGA	ERS1615055	0	1
	Kenya	SWGA	ERS1615063	0	1
	Kenya	SWGA	ERS1615071	0	1
	Kenya	SWGA	ERS1615095	0	1
	Kenya	SWGA	ERS1615103	0	1
	Kenya	SWGA	ERS1615111	0	1
	Kenya	SWGA	ERS1614910	0	1
	Kenya	SWGA	ERS1615026	0	1
	Kenya	SWGA	ERS1615041	0	1
	Kenya	SWGA	ERS1615056	0	1
	Kenya	SWGA	ERS1615064	0	1
	Kenya	SWGA	ERS1615072	0	1
	Kenya	SWGA	ERS1615080	0	1
	Kenya	SWGA	ERS1615096	0	1
	Kenya	SWGA	ERS1615104	0	1
	Kenya	SWGA	ERS1615112	0	1
	Kenya	SWGA	ERS1615027	0	1
	Kenya	SWGA	ERS1615035	0	1
	Kenya	SWGA	ERS1615042	0	1
	Kenya	SWGA	ERS1615050	0	1
	Kenya	SWGA	ERS1615057	0	1
	Kenya	SWGA	ERS1615065	0	1
	Kenya	SWGA	ERS1615073	0	1
	Kenya	SWGA	ERS1615097	0	1
	Kenya	SWGA	ERS1615105	0	1
	Kenya	SWGA	ERS1615113	0	1
	Kenya	SWGA	ERS1615028	0	1
	Kenya	SWGA	ERS1615036	0	1
	Kenya	SWGA	ERS1615043	0	1
	Kenya	SWGA	ERS1615058	0	1
	Kenya	SWGA	ERS1615066	0	1
	Kenya	SWGA	ERS1615082	0	1
	Kenya	SWGA	ERS1615090	0	1
	Kenya	SWGA	ERS1615098	0	1
	Kenya	SWGA	ERS1615106	0	1
	Kenya	SWGA	ERS1615114	0	1
	Kenya	SWGA	ERS1615115	0	1
	Kenya	SWGA	ERS1615123	0	1
	Kenya	SWGA	ERS1615131	0	1
	Kenya	SWGA	ERS1615146	0	1
	Kenya	SWGA	ERS1615154	0	1
	Kenya	SWGA	ERS1615168	0	1
	Kenya	SWGA	ERS1615193	0	1
	Kenya	SWGA	ERS1615201	0	1
	Kenya	SWGA	ERS1615116	0	1
	Kenya	SWGA	ERS1615124	0	1
	Kenya	SWGA	ERS1615132	0	1
	Kenya	SWGA	ERS1615139	0	1
	Kenya	SWGA	ERS1615155	0	1
	Kenya	SWGA	ERS1615162	0	1
	Kenya	SWGA	ERS1615177	0	1
	Kenya	SWGA	ERS1615185	0	1
	Kenya	SWGA	ERS1615169	0	1
	Kenya	SWGA	ERS1615194	0	1
	Kenya	SWGA	ERS1615202	0	1
	Kenya	SWGA	ERS1615117	0	1
	Kenya	SWGA	ERS1615133	0	1
	Kenya	SWGA	ERS1615140	0	1
	Kenya	SWGA	ERS1615148	0	1
	Kenya	SWGA	ERS1615163	0	1
	Kenya	SWGA	ERS1615186	0	1
	Kenya	SWGA	ERS1615170	0	1
	Kenya	SWGA	ERS1615195	0	1
	Kenya	SWGA	ERS1615203	0	1
	Kenya	SWGA	ERS1615118	0	1
	Kenya	SWGA	ERS1615126	0	1
	Kenya	SWGA	ERS1615134	0	1
	Kenya	SWGA	ERS1615149	0	1
	Kenya	SWGA	ERS1615156	0	1
	Kenya	SWGA	ERS1615164	0	1
	Kenya	SWGA	ERS1615187	0	1
	Kenya	SWGA	ERS1615171	0	1
	Kenya	SWGA	ERS1615196	0	1
	Kenya	SWGA	ERS1615204	0	1
	Kenya	SWGA	ERS1615119	0	1
	Kenya	SWGA	ERS1615127	0	1
	Kenya	SWGA	ERS1615135	0	1
	Kenya	SWGA	ERS1615142	0	1
	Kenya	SWGA	ERS1615150	0	1
	Kenya	SWGA	ERS1615165	0	1
	Kenya	SWGA	ERS1615180	0	1
	Kenya	SWGA	ERS1615172	0	1
	Kenya	SWGA	ERS1615197	0	1
	Kenya	SWGA	ERS1615205	0	1
	Kenya	SWGA	ERS1615120	0	1
	Kenya	SWGA	ERS1615136	0	1
	Kenya	SWGA	ERS1615143	0	1
	Kenya	SWGA	ERS1615151	0	1
	Kenya	SWGA	ERS1615158	0	1
	Kenya	SWGA	ERS1615173	0	1
	Kenya	SWGA	ERS1615189	0	1
	Kenya	SWGA	ERS1615190	0	1
	Kenya	SWGA	ERS1615198	0	1
	Kenya	SWGA	ERS1615206	0	1
	Kenya	SWGA	ERS1615121	0	1
	Kenya	SWGA	ERS1615137	0	1
	Kenya	SWGA	ERS1615152	0	1
	Kenya	SWGA	ERS1615159	0	1
	Kenya	SWGA	ERS1615174	0	1
	Kenya	SWGA	ERS1615182	0	1
	Kenya	SWGA	ERS1615166	0	1
	Kenya	SWGA	ERS1615191	0	1
	Kenya	SWGA	ERS1615207	0	1
	Kenya	SWGA	ERS1615122	0	1
	Kenya	SWGA	ERS1615130	0	1
	Kenya	SWGA	ERS1615145	0	1
	Kenya	SWGA	ERS1615153	0	1
	Kenya	SWGA	ERS1615160	0	1
	Kenya	SWGA	ERS1615175	0	1
	Kenya	SWGA	ERS1615183	0	1
	Kenya	SWGA	ERS1615167	0	1
	Kenya	SWGA	ERS1615208	0	1
	Kenya	SWGA	ERS1615209	0	1
	Kenya	SWGA	ERS1615217	0	1
	Kenya	SWGA	ERS1615233	0	1
	Kenya	SWGA	ERS1615256	0	1
	Kenya	SWGA	ERS1615263	0	1
	Kenya	SWGA	ERS1615295	0	1
	Kenya	SWGA	ERS1615210	0	1
	Kenya	SWGA	ERS1615234	0	1
	Kenya	SWGA	ERS1615241	0	1
	Kenya	SWGA	ERS1615249	0	1
	Kenya	SWGA	ERS1615257	0	1
	Kenya	SWGA	ERS1615264	0	1
	Kenya	SWGA	ERS1615272	0	1
	Kenya	SWGA	ERS1615280	0	1
	Kenya	SWGA	ERS1615288	0	1
	Kenya	SWGA	ERS1615296	0	1
	Kenya	SWGA	ERS1615211	0	1
	Kenya	SWGA	ERS1615219	0	1
	Kenya	SWGA	ERS1615227	0	1
	Kenya	SWGA	ERS1615235	0	1
	Kenya	SWGA	ERS1615250	0	1
	Kenya	SWGA	ERS1615265	0	1
	Kenya	SWGA	ERS1615273	0	1
	Kenya	SWGA	ERS1615281	0	1
	Kenya	SWGA	ERS1615289	0	1
	Kenya	SWGA	ERS1615297	0	1
	Kenya	SWGA	ERS1615212	0	1
	Kenya	SWGA	ERS1615220	0	1
	Kenya	SWGA	ERS1615236	0	1
	Kenya	SWGA	ERS1615243	0	1
	Kenya	SWGA	ERS1615251	0	1
	Kenya	SWGA	ERS1615258	0	1
	Kenya	SWGA	ERS1615266	0	1
	Kenya	SWGA	ERS1615274	0	1
	Kenya	SWGA	ERS1615282	0	1
	Kenya	SWGA	ERS1615290	0	1
	Kenya	SWGA	ERS1615213	0	1
	Kenya	SWGA	ERS1615221	0	1
	Kenya	SWGA	ERS1615237	0	1
	Kenya	SWGA	ERS1615252	0	1
	Kenya	SWGA	ERS1615259	0	1
	Kenya	SWGA	ERS1615267	0	1
	Kenya	SWGA	ERS1615275	0	1
	Kenya	SWGA	ERS1615283	0	1
	Kenya	SWGA	ERS1615291	0	1
	Kenya	SWGA	ERS1615299	0	1
	Kenya	SWGA	ERS1615214	0	1
	Kenya	SWGA	ERS1615222	0	1
	Kenya	SWGA	ERS1615230	0	1
	Kenya	SWGA	ERS1615245	0	1
	Kenya	SWGA	ERS1615253	0	1
	Kenya	SWGA	ERS1615260	0	1
	Kenya	SWGA	ERS1615268	0	1
	Kenya	SWGA	ERS1615276	0	1
	Kenya	SWGA	ERS1615284	0	1
	Kenya	SWGA	ERS1615292	0	1
	Kenya	SWGA	ERS1615215	0	1
	Kenya	SWGA	ERS1615223	0	1
	Kenya	SWGA	ERS1615231	0	1
	Kenya	SWGA	ERS1615239	0	1
	Kenya	SWGA	ERS1615246	0	1
	Kenya	SWGA	ERS1615254	0	1
	Kenya	SWGA	ERS1615261	0	1
	Kenya	SWGA	ERS1615269	0	1
	Kenya	SWGA	ERS1615277	0	1
	Kenya	SWGA	ERS1615285	0	1
	Kenya	SWGA	ERS1615293	0	1
	Kenya	SWGA	ERS1615301	0	1
	Kenya	SWGA	ERS1615216	0	1
	Kenya	SWGA	ERS1615224	0	1
	Kenya	SWGA	ERS1614937	0	1
	Kenya	SWGA	ERS1615497	0	1
	Kenya	SWGA	ERS1614909	0	1
	Kenya	SWGA	ERS1615255	0	1
	Kenya	SWGA	ERS1615262	0	1
	Kenya	SWGA	ERS1615270	0	1
	Kenya	SWGA	ERS1615278	0	1
	Kenya	SWGA	ERS1614913	0	1
	Kenya	SWGA	ERS1614945	0	1
	Kenya	SWGA	ERS1615319	0	1
	Kenya	SWGA	ERS1614930	0	1
	Kenya	SWGA	ERS1615335	0	1
	Kenya	SWGA	ERS1615350	0	1
	Kenya	SWGA	ERS1615365	0	1
	Kenya	SWGA	ERS1615381	0	1
	Kenya	SWGA	ERS1615389	0	1
	Kenya	SWGA	ERS1614931	0	1
	Kenya	SWGA	ERS1615312	0	1
	Kenya	SWGA	ERS1615328	0	1
	Kenya	SWGA	ERS1615336	0	1
	Kenya	SWGA	ERS1615343	0	1
	Kenya	SWGA	ERS1615351	0	1
	Kenya	SWGA	ERS1615359	0	1
	Kenya	SWGA	ERS1615366	0	1
	Kenya	SWGA	ERS1615329	0	1
	Kenya	SWGA	ERS1615390	0	1
	Kenya	SWGA	ERS1615313	0	1
	Kenya	SWGA	ERS1615321	0	1
	Kenya	SWGA	ERS1615352	0	1
	Kenya	SWGA	ERS1615367	0	1
	Kenya	SWGA	ERS1615375	0	1
	Kenya	SWGA	ERS1615322	0	1
	Kenya	SWGA	ERS1615330	0	1
	Kenya	SWGA	ERS1615338	0	1
	Kenya	SWGA	ERS1615345	0	1
	Kenya	SWGA	ERS1615353	0	1
	Kenya	SWGA	ERS1615360	0	1
	Kenya	SWGA	ERS1615368	0	1
	Kenya	SWGA	ERS1615376	0	1
	Kenya	SWGA	ERS1615392	0	1
	Kenya	SWGA	ERS1615307	0	1
	Kenya	SWGA	ERS1615315	0	1
	Kenya	SWGA	ERS1615323	0	1
	Kenya	SWGA	ERS1615339	0	1
	Kenya	SWGA	ERS1615346	0	1
	Kenya	SWGA	ERS1615354	0	1
	Kenya	SWGA	ERS1615361	0	1
	Kenya	SWGA	ERS1615369	0	1
	Kenya	SWGA	ERS1615377	0	1
	Kenya	SWGA	ERS1615385	0	1
	Kenya	SWGA	ERS1615393	0	1
	Kenya	SWGA	ERS1615308	0	1
	Kenya	SWGA	ERS1615316	0	1
	Kenya	SWGA	ERS1615324	0	1
	Kenya	SWGA	ERS1615332	0	1
	Kenya	SWGA	ERS1615347	0	1
	Kenya	SWGA	ERS1615355	0	1
	Kenya	SWGA	ERS1615362	0	1
	Kenya	SWGA	ERS1615370	0	1
	Kenya	SWGA	ERS1615378	0	1
	Kenya	SWGA	ERS1615394	0	1
	Kenya	SWGA	ERS1615309	0	1
	Kenya	SWGA	ERS1615317	0	1
	Kenya	SWGA	ERS1615325	0	1
	Kenya	SWGA	ERS1615341	0	1
	Kenya	SWGA	ERS1615348	0	1
	Kenya	SWGA	ERS1615356	0	1
	Kenya	SWGA	ERS1615363	0	1
	Kenya	SWGA	ERS1615387	0	1
	Kenya	SWGA	ERS1615395	0	1
	Kenya	SWGA	ERS1615310	0	1
	Kenya	SWGA	ERS1615318	0	1
	Kenya	SWGA	ERS1615326	0	1
	Kenya	SWGA	ERS1615342	0	1
	Kenya	SWGA	ERS1615349	0	1
	Kenya	SWGA	ERS1615357	0	1
	Kenya	SWGA	ERS1615372	0	1
	Kenya	SWGA	ERS1615397	0	1
	Kenya	SWGA	ERS1615405	0	1
	Kenya	SWGA	ERS1615413	0	1
	Kenya	SWGA	ERS1615421	0	1
	Kenya	SWGA	ERS1615440	0	1
	Kenya	SWGA	ERS1615452	0	1
	Kenya	SWGA	ERS1615460	0	1
	Kenya	SWGA	ERS1614935	0	1
	Kenya	SWGA	ERS1615475	0	1
	Kenya	SWGA	ERS1615422	0	1
	Kenya	SWGA	ERS1615441	0	1
	Kenya	SWGA	ERS1615449	0	1
	Kenya	SWGA	ERS1615433	0	1
	Kenya	SWGA	ERS1615461	0	1
	Kenya	SWGA	ERS1615468	0	1
	Kenya	SWGA	ERS1615476	0	1
	Kenya	SWGA	ERS1615484	0	1
	Kenya	SWGA	ERS1615399	0	1
	Kenya	SWGA	ERS1615407	0	1
	Kenya	SWGA	ERS1615415	0	1
	Kenya	SWGA	ERS1615423	0	1
	Kenya	SWGA	ERS1615442	0	1
	Kenya	SWGA	ERS1615427	0	1
	Kenya	SWGA	ERS1615434	0	1
	Kenya	SWGA	ERS1615454	0	1
	Kenya	SWGA	ERS1615469	0	1
	Kenya	SWGA	ERS1615477	0	1
	Kenya	SWGA	ERS1615485	0	1
	Kenya	SWGA	ERS1615400	0	1
	Kenya	SWGA	ERS1615416	0	1
	Kenya	SWGA	ERS1615424	0	1
	Kenya	SWGA	ERS1615443	0	1
	Kenya	SWGA	ERS1615428	0	1
	Kenya	SWGA	ERS1615435	0	1
	Kenya	SWGA	ERS1615462	0	1
	Kenya	SWGA	ERS1615470	0	1
	Kenya	SWGA	ERS1615478	0	1
	Kenya	SWGA	ERS1615486	0	1
	Kenya	SWGA	ERS1615409	0	1
	Kenya	SWGA	ERS1615417	0	1
	Kenya	SWGA	ERS1615425	0	1
	Kenya	SWGA	ERS1615444	0	1
	Kenya	SWGA	ERS1615429	0	1
	Kenya	SWGA	ERS1615436	0	1
	Kenya	SWGA	ERS1615456	0	1
	Kenya	SWGA	ERS1615463	0	1
	Kenya	SWGA	ERS1615487	0	1
	Kenya	SWGA	ERS1615402	0	1
	Kenya	SWGA	ERS1615410	0	1
	Kenya	SWGA	ERS1615418	0	1
	Kenya	SWGA	ERS1615445	0	1
	Kenya	SWGA	ERS1615472	0	1
	Kenya	SWGA	ERS1615480	0	1
	Kenya	SWGA	ERS1615488	0	1
	Kenya	SWGA	ERS1615403	0	1
	Kenya	SWGA	ERS1615411	0	1
	Kenya	SWGA	ERS1615438	0	1
	Kenya	SWGA	ERS1615446	0	1
	Kenya	SWGA	ERS1615431	0	1
	Kenya	SWGA	ERS1615450	0	1
	Kenya	SWGA	ERS1615458	0	1
	Kenya	SWGA	ERS1615465	0	1
	Kenya	SWGA	ERS1615473	0	1
	Kenya	SWGA	ERS1615481	0	1
	Kenya	SWGA	ERS1615489	0	1
	Kenya	SWGA	ERS1615404	0	1
	Kenya	SWGA	ERS1615412	0	1
	Kenya	SWGA	ERS1615420	0	1
	Kenya	SWGA	ERS1615439	0	1
	Kenya	SWGA	ERS1615447	0	1
	Kenya	SWGA	ERS1615451	0	1
	Kenya	SWGA	ERS1615459	0	1
	Kenya	SWGA	ERS1615466	0	1
	Kenya	SWGA	ERS1615474	0	1
	Kenya	SWGA	ERS1615482	0	1
	Kenya	SWGA	ERS1615490	0	1
	Kenya	SWGA	ERS1615499	0	1
	Kenya	SWGA	ERS1615507	0	1
	Kenya	SWGA	ERS1615523	0	1
	Kenya	SWGA	ERS1615531	0	1
	Kenya	SWGA	ERS1615539	0	1
	Kenya	SWGA	ERS1615562	0	1
	Kenya	SWGA	ERS1615569	0	1
	Kenya	SWGA	ERS1615577	0	1
	Kenya	SWGA	ERS1615492	0	1
	Kenya	SWGA	ERS1615500	0	1
	Kenya	SWGA	ERS1615508	0	1
	Kenya	SWGA	ERS1615516	0	1
	Kenya	SWGA	ERS1615524	0	1
	Kenya	SWGA	ERS1615532	0	1
	Kenya	SWGA	ERS1615540	0	1
	Kenya	SWGA	ERS1615547	0	1
	Kenya	SWGA	ERS1614982	0	1
	Kenya	SWGA	ERS1615555	0	1
	Kenya	SWGA	ERS1615570	0	1
	Kenya	SWGA	ERS1615578	0	1
	Kenya	SWGA	ERS1615493	0	1
	Kenya	SWGA	ERS1615509	0	1
	Kenya	SWGA	ERS1615517	0	1
	Kenya	SWGA	ERS1615525	0	1
	Kenya	SWGA	ERS1614916	0	1
	Kenya	SWGA	ERS1615533	0	1
	Kenya	SWGA	ERS1614924	0	1
	Kenya	SWGA	ERS1615541	0	1
	Kenya	SWGA	ERS1615548	0	1
	Kenya	SWGA	ERS1615556	0	1
	Kenya	SWGA	ERS1615571	0	1
	Kenya	SWGA	ERS1615579	0	1
	Kenya	SWGA	ERS1615494	0	1
	Kenya	SWGA	ERS1614983	0	1
	Kenya	SWGA	ERS1615502	0	1
	Kenya	SWGA	ERS1615510	0	1
	Kenya	SWGA	ERS1615518	0	1
	Kenya	SWGA	ERS1615526	0	1
	Kenya	SWGA	ERS1615534	0	1
	Kenya	SWGA	ERS1615542	0	1
	Kenya	SWGA	ERS1615549	0	1
	Kenya	SWGA	ERS1615557	0	1
	Kenya	SWGA	ERS1615564	0	1
	Kenya	SWGA	ERS1615572	0	1
	Kenya	SWGA	ERS1615580	0	1
	Kenya	SWGA	ERS1615503	0	1
	Kenya	SWGA	ERS1615511	0	1
	Kenya	SWGA	ERS1615519	0	1
	Kenya	SWGA	ERS1615527	0	1
	Kenya	SWGA	ERS1615535	0	1
	Kenya	SWGA	ERS1615550	0	1
	Kenya	SWGA	ERS1615558	0	1
	Kenya	SWGA	ERS1615565	0	1
	Kenya	SWGA	ERS1615573	0	1
	Kenya	SWGA	ERS1615581	0	1
	Kenya	SWGA	ERS1614944	0	1
	Kenya	SWGA	ERS1614137	1	1
	Kenya	SWGA	ERS1614952	0	1
	Kenya	SWGA	ERS1615544	0	1
	Kenya	SWGA	ERS1614159	1	1
	Kenya	SWGA	ERS1614197	1	1
	Kenya	SWGA	ERS1614960	0	1
	Kenya	SWGA	ERS1615559	0	1
	Kenya	SWGA	ERS1614976	0	1
	Kenya	SWGA	ERS1614145	1	1
	Kenya	SWGA	ERS1614984	0	1
	Kenya	SWGA	ERS1615566	0	1
	Kenya	SWGA	ERS1614906	0	1
	Kenya	SWGA	ERS1614977	0	1
	Kenya	SWGA	ERS1614985	0	1
	Kenya	SWGA	ERS1614067	1	1
	Kenya	SWGA	ERS1614074	1	1
	Kenya	SWGA	ERS1614279	1	1
	Kenya	SWGA	ERS1614295	1	1
	Kenya	SWGA	ERS1614205	1	1
	Kenya	SWGA	ERS1614303	1	1
	Kenya	SWGA	ERS1614063	1	1
	Kenya	SWGA	ERS1614311	1	1
	Kenya	SWGA	ERS1614212	1	1
	Kenya	SWGA	ERS1614078	1	1
	Kenya	SWGA	ERS1615582	0	1
	Kenya	SWGA	ERS1614919	0	1
	Kenya	SWGA	ERS1614319	1	1
	Kenya	SWGA	ERS1615505	0	1
	Kenya	SWGA	ERS1615513	0	1
	Kenya	SWGA	ERS1615521	0	1
	Kenya	SWGA	ERS1614938	0	1
	Kenya	SWGA	ERS1615529	0	1
	Kenya	SWGA	ERS1614946	0	1
	Kenya	SWGA	ERS1614954	0	1
	Kenya	SWGA	ERS1614086	1	1
	Kenya	SWGA	ERS1614327	1	1
	Kenya	SWGA	ERS1615537	0	1
	Kenya	SWGA	ERS1614242	1	1
	Kenya	SWGA	ERS1615545	0	1
	Kenya	SWGA	ERS1615552	0	1
	Kenya	SWGA	ERS1614970	0	1
	Kenya	SWGA	ERS1614978	0	1
	Kenya	SWGA	ERS1615560	0	1
	Kenya	SWGA	ERS1614250	1	1
	Kenya	SWGA	ERS1614257	1	1
	Kenya	SWGA	ERS1614986	0	1
	Kenya	SWGA	ERS1615567	0	1
	Kenya	SWGA	ERS1614265	1	1
	Kenya	SWGA	ERS1614273	1	1
	Kenya	SWGA	ERS1615575	0	1
	Kenya	SWGA	ERS1614900	0	1
	Kenya	SWGA	ERS1614908	0	1
	Kenya	SWGA	ERS1614915	0	1
	Kenya	SWGA	ERS1614932	0	1
	Kenya	SWGA	ERS1614280	1	1
	Kenya	SWGA	ERS1614288	1	1
	Kenya	SWGA	ERS1614296	1	1
	Kenya	SWGA	ERS1614304	1	1
	Kenya	SWGA	ERS1615583	0	1
	Kenya	SWGA	ERS1615498	0	1
	Kenya	SWGA	ERS1615506	0	1
	Kenya	SWGA	ERS1614920	0	1
	Kenya	SWGA	ERS1615514	0	1
	Kenya	SWGA	ERS1614082	1	1
	Kenya	SWGA	ERS1615522	0	1
	Kenya	SWGA	ERS1614312	1	1
	Kenya	SWGA	ERS1614947	0	1
	Kenya	SWGA	ERS1614320	1	1
	Kenya	SWGA	ERS1614328	1	1
	Kenya	SWGA	ERS1614955	0	1
	Kenya	SWGA	ERS1614251	1	1
	Kenya	SWGA	ERS1614963	0	1
	Kenya	SWGA	ERS1615538	0	1
	Kenya	SWGA	ERS1615546	0	1
	Kenya	SWGA	ERS1614266	1	1
	Kenya	SWGA	ERS1615553	0	1
	Kenya	SWGA	ERS1614102	1	1
	Kenya	SWGA	ERS1614281	1	1
	Kenya	SWGA	ERS1615561	0	1
	Kenya	SWGA	ERS1615568	0	1
	Kenya	SWGA	ERS1615576	0	1
	Kenya	SWGA	ERS1614971	0	1
	Kenya	SWGA	ERS1615584	0	1
	Kenya	SWGA	ERS1614090	1	1
	Kenya	SWGA	ERS1614289	1	1
	Kenya	SWGA	ERS1614297	1	1
	Kenya	SWGA	ERS1614305	1	1
	Kenya	SWGA	ERS1614987	0	1
	Kenya	SWGA	ERS1614313	1	1
	Kenya	SWGA	ERS1614321	1	1
	Kenya	SWGA	ERS1614110	1	1
	Kenya	SWGA	ERS1614329	1	1
	Kenya	SWGA	ERS1614244	1	1
	Kenya	SWGA	ERS1614252	1	1
	Kenya	SWGA	ERS1615585	0	1
	Kenya	SWGA	ERS1614267	1	0
	Kenya	SWGA	ERS1614298	1	0
	Kenya	SWGA	ERS1614282	1	1
	Kenya	SWGA	ERS1614290	1	1
	Kenya	SWGA	ERS1614114	1	1
	Kenya	SWGA	ERS1614122	1	1
	Kenya	SWGA	ERS1614118	1	1
	Kenya	SWGA	ERS1614314	1	1
	Kenya	SWGA	ERS1614130	1	1
	Kenya	SWGA	ERS1615601	0	1
	Kenya	SWGA	ERS1615609	0	1
	Kenya	SWGA	ERS1614187	1	1
	Kenya	SWGA	ERS1614245	1	1
	Kenya	SWGA	ERS1614126	1	1
	Kenya	SWGA	ERS1614134	1	1
	Kenya	SWGA	ERS1614142	0	1
	Kenya	SWGA	ERS1614933	0	1
	Kenya	SWGA	ERS1614921	0	1
	Kenya	SWGA	ERS1614064	1	1
	Kenya	SWGA	ERS1614079	1	1
	Kenya	SWGA	ERS1614253	1	1
	Kenya	SWGA	ERS1614940	0	1
	Kenya	SWGA	ERS1614260	1	1
	Kenya	SWGA	ERS1614268	1	1
	Kenya	SWGA	ERS1614087	1	1
	Kenya	SWGA	ERS1614948	0	1
	Kenya	SWGA	ERS1614075	1	1
	Kenya	SWGA	ERS1614275	0	1
	Kenya	SWGA	ERS1614283	1	1
	Kenya	SWGA	ERS1614202	1	1
	Kenya	SWGA	ERS1614291	1	1
	Kenya	SWGA	ERS1614299	1	1
	Kenya	SWGA	ERS1614095	1	1
	Kenya	SWGA	ERS1614103	1	1
	Kenya	SWGA	ERS1614307	1	1
	Kenya	SWGA	ERS1614980	0	1
	Kenya	SWGA	ERS1614988	0	1
	Kenya	SWGA	ERS1614989	0	1
	Kenya	SWGA	ERS1614999	0	1
	Kenya	SWGA	ERS1615002	0	1
	Kenya	SWGA	ERS1615005	0	1
	Kenya	SWGA	ERS1615008	0	1
	Kenya	SWGA	ERS1615014	0	1
	Kenya	SWGA	ERS1615017	0	1
	Kenya	SWGA	ERS1614083	1	1
	Kenya	SWGA	ERS1615020	0	1
	Kenya	SWGA	ERS1614119	1	1
	Kenya	SWGA	ERS1614091	1	0
	Kenya	SWGA	ERS1614143	1	1
	Kenya	SWGA	ERS1614107	1	1
	Kenya	SWGA	ERS1614998	0	1
	Kenya	SWGA	ERS1614115	1	1
	Kenya	SWGA	ERS1615003	0	1
	Kenya	SWGA	ERS1615006	0	1
	Kenya	SWGA	ERS1615009	0	1
	Kenya	SWGA	ERS1615012	0	1
	Kenya	SWGA	ERS1614331	1	1
	Kenya	SWGA	ERS1614065	1	1
	Kenya	SWGA	ERS1615625	0	1
	Kenya	SWGA	ERS1614225	1	1
	Kenya	SWGA	ERS1615001	0	1
	Kenya	SWGA	ERS1614080	1	1
	Kenya	SWGA	ERS1614123	1	1
	Kenya	SWGA	ERS1614233	1	1
	Kenya	SWGA	ERS1614254	0	1
	Kenya	SWGA	ERS1614261	1	1
	Kenya	SWGA	ERS1614292	1	1
	Kenya	SWGA	ERS1614308	1	1
	Kenya	SWGA	ERS1614332	1	1
	Kenya	SWGA	ERS1614247	1	1
	Kenya	SWGA	ERS1614255	0	1
	Kenya	SWGA	ERS1614262	1	1
	Kenya	SWGA	ERS1614270	1	1
	Kenya	SWGA	ERS1614285	1	1
	Kenya	SWGA	ERS1614301	1	1
	Kenya	SWGA	ERS1614309	1	1
	Kenya	SWGA	ERS1614317	1	1
	Kenya	SWGA	ERS1614248	0	1
	Kenya	SWGA	ERS1614263	1	1
	Kenya	SWGA	ERS1614278	1	1
	Kenya	SWGA	ERS1614310	1	1
	Kenya	SWGA	ERS1615656	0	1
	Kenya	SWGA	ERS1615664	0	1
	Kenya	SWGA	ERS1615671	0	1
	Kenya	SWGA	ERS1615586	0	1
	Kenya	SWGA	ERS1614249	1	1
	Kenya	SWGA	ERS1614133	1	0
	Kenya	SWGA	ERS1615528	0	1
	Kenya	SWGA	ERS1614141	0	1
	Kenya	SWGA	ERS1614246	1	1
	Kenya	SWGA	ERS1614496	1	1
	Kenya	SWGA	ERS1614504	1	1
	Kenya	SWGA	ERS1614104	1	1
	Kenya	SWGA	ERS1614512	1	1
	Kenya	SWGA	ERS1614206	1	1
	Kenya	SWGA	ERS1614428	1	0
	Kenya	SWGA	ERS1614213	1	1
	Kenya	SWGA	ERS1614436	1	1
	Kenya	SWGA	ERS1614444	1	1
	Kenya	SWGA	ERS1614452	0	1
	Kenya	SWGA	ERS1614459	1	1
	Kenya	SWGA	ERS1614467	1	1
	Kenya	SWGA	ERS1614218	1	1
	Kenya	SWGA	ERS1614482	1	0
	Kenya	SWGA	ERS1614489	1	1
	Kenya	SWGA	ERS1614221	1	1
	Kenya	SWGA	ERS1614505	1	1
	Kenya	SWGA	ERS1614513	1	1
	Kenya	SWGA	ERS1614429	1	1
	Kenya	SWGA	ERS1614437	1	1
	Kenya	SWGA	ERS1614445	1	1
	Kenya	SWGA	ERS1614453	1	1
	Kenya	SWGA	ERS1614460	0	1
	Kenya	SWGA	ERS1614468	1	1
	Kenya	SWGA	ERS1614483	1	1
	Kenya	SWGA	ERS1614490	1	1
	Kenya	SWGA	ERS1614498	1	1
	Kenya	SWGA	ERS1614506	1	1
	Kenya	SWGA	ERS1614514	1	1
	Kenya	SWGA	ERS1614430	1	1
	Kenya	SWGA	ERS1614438	1	1
	Kenya	SWGA	ERS1614454	1	1
	Kenya	SWGA	ERS1614237	1	1
	Kenya	SWGA	ERS1614469	1	1
	Kenya	SWGA	ERS1614476	1	1
	Kenya	SWGA	ERS1614484	1	1
	Kenya	SWGA	ERS1614491	1	1
	Kenya	SWGA	ERS1614499	0	1
	Kenya	SWGA	ERS1614507	1	1
	Kenya	SWGA	ERS1614226	1	1
	Kenya	SWGA	ERS1614431	1	1
	Kenya	SWGA	ERS1614439	1	1
	Kenya	SWGA	ERS1614447	0	1
	Kenya	SWGA	ERS1614455	1	1
	Kenya	SWGA	ERS1614462	1	1
	Kenya	SWGA	ERS1614477	1	1
	Kenya	SWGA	ERS1614154	1	1
	Kenya	SWGA	ERS1614485	1	1
	Kenya	SWGA	ERS1614492	1	1
	Kenya	SWGA	ERS1614069	1	1
	Kenya	SWGA	ERS1614508	1	1
	Kenya	SWGA	ERS1614516	1	1
	Kenya	SWGA	ERS1614432	1	1
	Kenya	SWGA	ERS1614440	1	1
	Kenya	SWGA	ERS1614076	1	1
	Kenya	SWGA	ERS1614448	1	1
	Kenya	SWGA	ERS1614456	1	1
	Kenya	SWGA	ERS1614471	1	1
	Kenya	SWGA	ERS1614478	1	1
	Kenya	SWGA	ERS1614486	1	1
	Kenya	SWGA	ERS1614493	1	1
	Kenya	SWGA	ERS1614501	1	1
	Kenya	SWGA	ERS1614509	1	1
	Kenya	SWGA	ERS1614433	1	1
	Kenya	SWGA	ERS1614441	1	1
	Kenya	SWGA	ERS1614449	1	1
	Kenya	SWGA	ERS1614156	0	1
	Kenya	SWGA	ERS1614457	1	1
	Kenya	SWGA	ERS1614120	1	1
	Kenya	SWGA	ERS1614464	1	0
	Kenya	SWGA	ERS1614472	1	1
	Kenya	SWGA	ERS1614479	1	1
	Kenya	SWGA	ERS1614494	1	1
	Kenya	SWGA	ERS1614502	1	1
	Kenya	SWGA	ERS1614510	1	1
	Kenya	SWGA	ERS1614518	1	1
	Kenya	SWGA	ERS1614434	1	1
	Kenya	SWGA	ERS1614450	0	1
	Kenya	SWGA	ERS1614465	1	1
	Kenya	SWGA	ERS1614234	1	1
	Kenya	SWGA	ERS1614473	0	1
	Kenya	SWGA	ERS1614480	1	1
	Kenya	SWGA	ERS1614488	1	1
	Kenya	SWGA	ERS1614495	1	1
	Kenya	SWGA	ERS1614503	1	1
	Kenya	SWGA	ERS1614151	1	1
	Kenya	SWGA	ERS1614176	1	0
	Kenya	SWGA	ERS1614519	1	1
	Kenya	SWGA	ERS1614184	1	1
	Kenya	SWGA	ERS1614136	1	1
	Kenya	SWGA	ERS1614536	1	1
	Kenya	SWGA	ERS1614544	1	1
	Kenya	SWGA	ERS1614552	1	1
	Kenya	SWGA	ERS1614567	1	1
	Kenya	SWGA	ERS1614575	1	1
	Kenya	SWGA	ERS1614590	0	1
	Kenya	SWGA	ERS1614606	1	1
	Kenya	SWGA	ERS1614521	1	1
	Kenya	SWGA	ERS1614529	1	0
	Kenya	SWGA	ERS1614537	1	1
	Kenya	SWGA	ERS1614545	1	1
	Kenya	SWGA	ERS1614553	1	1
	Kenya	SWGA	ERS1614560	1	1
	Kenya	SWGA	ERS1614568	1	1
	Kenya	SWGA	ERS1614576	1	1
	Kenya	SWGA	ERS1614583	1	1
	Kenya	SWGA	ERS1614591	1	1
	Kenya	SWGA	ERS1614173	1	1
	Kenya	SWGA	ERS1614607	1	1
	Kenya	SWGA	ERS1614191	0	1
	Kenya	SWGA	ERS1614522	1	1
	Kenya	SWGA	ERS1614530	1	1
	Kenya	SWGA	ERS1614546	1	1
	Kenya	SWGA	ERS1614554	1	1
	Kenya	SWGA	ERS1614561	1	1
	Kenya	SWGA	ERS1614569	1	1
	Kenya	SWGA	ERS1614584	1	1
	Kenya	SWGA	ERS1614592	1	1
	Kenya	SWGA	ERS1614600	1	1
	Kenya	SWGA	ERS1614608	1	1
	Kenya	SWGA	ERS1614523	1	1
	Kenya	SWGA	ERS1614531	1	1
	Kenya	SWGA	ERS1614539	1	1
	Kenya	SWGA	ERS1614547	0	1
	Kenya	SWGA	ERS1614555	1	1
	Kenya	SWGA	ERS1614562	1	1
	Kenya	SWGA	ERS1614161	1	1
	Kenya	SWGA	ERS1614577	1	1
	Kenya	SWGA	ERS1614092	1	1
	Kenya	SWGA	ERS1614593	1	1
	Kenya	SWGA	ERS1614601	1	1
	Kenya	SWGA	ERS1614609	1	1
	Kenya	SWGA	ERS1614723	1	0
	Kenya	SWGA	ERS1614540	1	1
	Kenya	SWGA	ERS1614784	1	1
	Kenya	SWGA	ERS1614755	1	1
	Kenya	SWGA	ERS1614548	1	1
	Kenya	SWGA	ERS1614556	1	1
	Kenya	SWGA	ERS1614563	1	1
	Kenya	SWGA	ERS1614762	1	1
	Kenya	SWGA	ERS1614571	1	1
	Kenya	SWGA	ERS1614578	1	1
	Kenya	SWGA	ERS1614586	1	1
	Kenya	SWGA	ERS1614594	1	1
	Kenya	SWGA	ERS1614602	1	1
	Kenya	SWGA	ERS1614610	1	1
	Kenya	SWGA	ERS1614066	1	1
	Kenya	SWGA	ERS1614525	1	1
	Kenya	SWGA	ERS1614541	1	1
	Kenya	SWGA	ERS1614189	1	1
	Kenya	SWGA	ERS1614549	1	1
	Kenya	SWGA	ERS1614557	0	1
	Kenya	SWGA	ERS1614564	1	1
	Kenya	SWGA	ERS1614572	1	1
	Kenya	SWGA	ERS1614579	1	1
	Kenya	SWGA	ERS1614587	1	1
	Kenya	SWGA	ERS1614603	1	1
	Kenya	SWGA	ERS1614534	1	1
	Kenya	SWGA	ERS1614214	1	1
	Kenya	SWGA	ERS1614542	1	1
	Kenya	SWGA	ERS1614558	0	1
	Kenya	SWGA	ERS1614230	1	1
	Kenya	SWGA	ERS1614588	1	1
	Kenya	SWGA	ERS1614170	1	1
	Kenya	SWGA	ERS1614157	1	1
	Kenya	SWGA	ERS1614596	1	1
	Kenya	SWGA	ERS1614165	1	1
	Kenya	SWGA	ERS1614604	1	1
	Kenya	SWGA	ERS1614612	1	1
	Kenya	SWGA	ERS1614527	1	1
	Kenya	SWGA	ERS1614177	1	1
	Kenya	SWGA	ERS1614185	1	1
	Kenya	SWGA	ERS1614535	1	1
	Kenya	SWGA	ERS1614543	1	0
	Kenya	SWGA	ERS1614551	1	1
	Kenya	SWGA	ERS1614559	1	1
	Kenya	SWGA	ERS1614566	1	1
	Kenya	SWGA	ERS1614574	0	1
	Kenya	SWGA	ERS1614597	1	1
	Kenya	SWGA	ERS1614605	1	1
	Kenya	SWGA	ERS1614613	1	1
	Kenya	SWGA	ERS1614622	1	1
	Kenya	SWGA	ERS1614630	1	1
	Kenya	SWGA	ERS1614638	1	1
	Kenya	SWGA	ERS1614192	1	0
	Kenya	SWGA	ERS1614646	1	1
	Kenya	SWGA	ERS1614654	1	1
	Kenya	SWGA	ERS1614687	1	1
	Kenya	SWGA	ERS1614671	1	1
	Kenya	SWGA	ERS1614678	1	1
	Kenya	SWGA	ERS1614692	1	1
	Kenya	SWGA	ERS1614615	1	1
	Kenya	SWGA	ERS1614623	1	1
	Kenya	SWGA	ERS1614631	1	1
	Kenya	SWGA	ERS1614639	1	1
	Kenya	SWGA	ERS1614647	1	1
	Kenya	SWGA	ERS1614662	1	1
	Kenya	SWGA	ERS1614688	1	1
	Kenya	SWGA	ERS1614200	1	1
	Kenya	SWGA	ERS1614679	1	1
	Kenya	SWGA	ERS1614693	1	1
	Kenya	SWGA	ERS1614701	1	1
	Kenya	SWGA	ERS1614616	1	1
	Kenya	SWGA	ERS1614632	1	1
	Kenya	SWGA	ERS1614640	1	1
	Kenya	SWGA	ERS1614648	1	1
	Kenya	SWGA	ERS1614656	1	1
	Kenya	SWGA	ERS1614663	1	1
	Kenya	SWGA	ERS1614665	1	1
	Kenya	SWGA	ERS1614680	1	1
	Kenya	SWGA	ERS1614694	1	1
	Kenya	SWGA	ERS1614702	1	1
	Kenya	SWGA	ERS1614633	1	1
	Kenya	SWGA	ERS1614649	1	1
	Kenya	SWGA	ERS1614657	1	1
	Kenya	SWGA	ERS1614802	1	1
	Kenya	SWGA	ERS1614666	1	1
	Kenya	SWGA	ERS1614673	1	1
	Kenya	SWGA	ERS1614681	1	1
	Kenya	SWGA	ERS1614695	1	1
	Kenya	SWGA	ERS1614703	1	1
	Kenya	SWGA	ERS1614208	1	1
	Kenya	SWGA	ERS1614618	1	1
	Kenya	SWGA	ERS1614626	1	1
	Kenya	SWGA	ERS1614634	1	1
	Kenya	SWGA	ERS1614818	1	1
	Kenya	SWGA	ERS1614650	1	1
	Kenya	SWGA	ERS1614778	1	1
	Kenya	SWGA	ERS1614826	1	1
	Kenya	SWGA	ERS1614667	1	1
	Kenya	SWGA	ERS1614785	1	0
	Kenya	SWGA	ERS1614682	1	1
	Kenya	SWGA	ERS1614704	1	1
	Kenya	SWGA	ERS1614619	1	1
	Kenya	SWGA	ERS1614196	1	1
	Kenya	SWGA	ERS1614627	1	1
	Kenya	SWGA	ERS1614635	1	1
	Kenya	SWGA	ERS1614643	1	1
	Kenya	SWGA	ERS1614651	1	1
	Kenya	SWGA	ERS1614659	1	1
	Kenya	SWGA	ERS1614684	1	1
	Kenya	SWGA	ERS1614668	1	1
	Kenya	SWGA	ERS1614215	1	1
	Kenya	SWGA	ERS1614223	1	1
	Kenya	SWGA	ERS1614675	1	1
	Kenya	SWGA	ERS1614689	1	1
	Kenya	SWGA	ERS1614697	1	1
	Kenya	SWGA	ERS1614620	1	1
	Kenya	SWGA	ERS1614628	1	1
	Kenya	SWGA	ERS1614636	0	1
	Kenya	SWGA	ERS1614644	1	1
	Kenya	SWGA	ERS1614652	1	1
	Kenya	SWGA	ERS1614660	1	1
	Kenya	SWGA	ERS1614669	1	1
	Kenya	SWGA	ERS1614676	1	1
	Kenya	SWGA	ERS1614698	1	1
	Kenya	SWGA	ERS1614706	1	1
	Kenya	SWGA	ERS1614621	1	1
	Kenya	SWGA	ERS1614629	1	1
	Kenya	SWGA	ERS1614637	1	1
	Kenya	SWGA	ERS1614645	1	1
	Kenya	SWGA	ERS1614653	1	1
	Kenya	SWGA	ERS1614231	1	1
	Kenya	SWGA	ERS1614661	1	1
	Kenya	SWGA	ERS1614686	1	1
	Kenya	SWGA	ERS1614670	1	1
	Kenya	SWGA	ERS1614677	1	1
	Kenya	SWGA	ERS1614691	1	1
	Kenya	SWGA	ERS1614699	1	1
	Kenya	SWGA	ERS1614707	1	1
	Kenya	SWGA	ERS1614708	1	1
	Kenya	SWGA	ERS1614716	1	1
	Kenya	SWGA	ERS1614732	1	1
	Kenya	SWGA	ERS1614740	1	1
	Kenya	SWGA	ERS1614748	1	1
	Kenya	SWGA	ERS1614756	1	1
	Kenya	SWGA	ERS1614771	1	1
	Kenya	SWGA	ERS1614786	1	1
	Kenya	SWGA	ERS1614794	1	1
	Kenya	SWGA	ERS1614717	1	1
	Kenya	SWGA	ERS1614725	1	1
	Kenya	SWGA	ERS1614733	1	1
	Kenya	SWGA	ERS1614741	1	1
	Kenya	SWGA	ERS1614757	1	1
	Kenya	SWGA	ERS1614764	1	1
	Kenya	SWGA	ERS1614772	1	1
	Kenya	SWGA	ERS1614780	1	0
	Kenya	SWGA	ERS1614795	1	1
	Kenya	SWGA	ERS1614710	1	1
	Kenya	SWGA	ERS1614718	1	1
	Kenya	SWGA	ERS1614726	1	1
	Kenya	SWGA	ERS1614734	1	1
	Kenya	SWGA	ERS1614239	1	1
	Kenya	SWGA	ERS1614758	1	1
	Kenya	SWGA	ERS1614765	1	1
	Kenya	SWGA	ERS1614773	1	1
	Kenya	SWGA	ERS1614788	1	1
	Kenya	SWGA	ERS1614796	1	1
	Kenya	SWGA	ERS1614711	1	1
	Kenya	SWGA	ERS1614719	1	1
	Kenya	SWGA	ERS1614727	1	1
	Kenya	SWGA	ERS1614735	1	1
	Kenya	SWGA	ERS1614743	1	1
	Kenya	SWGA	ERS1614751	1	1
	Kenya	SWGA	ERS1614759	1	1
	Kenya	SWGA	ERS1614766	1	1
	Kenya	SWGA	ERS1614781	1	1
	Kenya	SWGA	ERS1614789	1	1
	Kenya	SWGA	ERS1614712	1	1
	Kenya	SWGA	ERS1614720	1	1
	Kenya	SWGA	ERS1614728	1	1
	Kenya	SWGA	ERS1614736	1	1
	Kenya	SWGA	ERS1614744	1	1
	Kenya	SWGA	ERS1614752	1	1
	Kenya	SWGA	ERS1614767	1	1
	Kenya	SWGA	ERS1614775	1	1
	Kenya	SWGA	ERS1614790	1	1
	Kenya	SWGA	ERS1614798	1	1
	Kenya	SWGA	ERS1614713	1	1
	Kenya	SWGA	ERS1614729	1	1
	Kenya	SWGA	ERS1614737	1	1
	Kenya	SWGA	ERS1614745	1	1
	Kenya	SWGA	ERS1614753	0	1
	Kenya	SWGA	ERS1614761	1	1
	Kenya	SWGA	ERS1614768	1	1
	Kenya	SWGA	ERS1614776	1	1
	Kenya	SWGA	ERS1614783	1	1
	Kenya	SWGA	ERS1614791	1	1
	Kenya	SWGA	ERS1614158	1	1
	Kenya	SWGA	ERS1614799	1	1
	Kenya	SWGA	ERS1614722	1	1
	Kenya	SWGA	ERS1614730	1	1
	Kenya	SWGA	ERS1614738	1	1
	Kenya	SWGA	ERS1614746	1	1
	Kenya	SWGA	ERS1614769	1	1
	Kenya	SWGA	ERS1614777	1	1
	Kenya	SWGA	ERS1614715	1	1
	Kenya	SWGA	ERS1614731	1	1
	Kenya	SWGA	ERS1614739	1	1
	Kenya	SWGA	ERS1614747	1	1
	Kenya	SWGA	ERS1614763	1	1
	Kenya	SWGA	ERS1614178	1	1
	Kenya	SWGA	ERS1614793	1	1
	Kenya	SWGA	ERS1614186	1	1
	Kenya	SWGA	ERS1614834	1	1
	Kenya	SWGA	ERS1614081	1	1
	Kenya	SWGA	ERS1614842	1	1
	Kenya	SWGA	ERS1614850	1	1
	Kenya	SWGA	ERS1614858	1	1
	Kenya	SWGA	ERS1614881	1	1
	Kenya	SWGA	ERS1614888	1	1
	Kenya	SWGA	ERS1614803	1	1
	Kenya	SWGA	ERS1614811	1	1
	Kenya	SWGA	ERS1614819	1	1
	Kenya	SWGA	ERS1614827	1	1
	Kenya	SWGA	ERS1614835	1	1
	Kenya	SWGA	ERS1614843	0	1
	Kenya	SWGA	ERS1614204	1	1
	Kenya	SWGA	ERS1614851	1	1
	Kenya	SWGA	ERS1614193	1	1
	Kenya	SWGA	ERS1614100	1	1
	Kenya	SWGA	ERS1614859	1	1
	Kenya	SWGA	ERS1614201	1	1
	Kenya	SWGA	ERS1614866	1	1
	Kenya	SWGA	ERS1614211	1	1
	Kenya	SWGA	ERS1614874	1	1
	Kenya	SWGA	ERS1614882	1	1
	Kenya	SWGA	ERS1614219	1	1
	Kenya	SWGA	ERS1614093	1	1
	Kenya	SWGA	ERS1614804	1	1
	Kenya	SWGA	ERS1614812	1	1
	Kenya	SWGA	ERS1614820	1	1
	Kenya	SWGA	ERS1614828	1	1
	Kenya	SWGA	ERS1614227	1	1
	Kenya	SWGA	ERS1614836	1	1
	Kenya	SWGA	ERS1614108	1	1
	Kenya	SWGA	ERS1614209	1	1
	Kenya	SWGA	ERS1614844	1	1
	Kenya	SWGA	ERS1614116	1	1
	Kenya	SWGA	ERS1614235	1	1
	Kenya	SWGA	ERS1614109	1	1
	Kenya	SWGA	ERS1614852	1	1
	Kenya	SWGA	ERS1614860	1	1
	Kenya	SWGA	ERS1614101	1	1
	Kenya	SWGA	ERS1614867	1	1
	Kenya	SWGA	ERS1614875	1	1
	Kenya	SWGA	ERS1614152	1	1
	Kenya	SWGA	ERS1614890	1	1
	Kenya	SWGA	ERS1614805	1	1
	Kenya	SWGA	ERS1614813	1	1
	Kenya	SWGA	ERS1614821	1	1
	Kenya	SWGA	ERS1614829	1	1
	Kenya	SWGA	ERS1614837	1	1
	Kenya	SWGA	ERS1614853	1	1
	Kenya	SWGA	ERS1614861	1	1
	Kenya	SWGA	ERS1614868	1	1
	Kenya	SWGA	ERS1614216	1	1
	Kenya	SWGA	ERS1614224	1	1
	Kenya	SWGA	ERS1614124	1	1
	Kenya	SWGA	ERS1614132	1	1
	Kenya	SWGA	ERS1614876	1	1
	Kenya	SWGA	ERS1614140	1	1
	Kenya	SWGA	ERS1614148	1	1
	Kenya	SWGA	ERS1614174	1	1
	Kenya	SWGA	ERS1614883	1	1
	Kenya	SWGA	ERS1614070	1	1
	Kenya	SWGA	ERS1614097	1	1
	Kenya	SWGA	ERS1614891	1	1
	Kenya	SWGA	ERS1614806	1	1
	Kenya	SWGA	ERS1614814	1	1
	Kenya	SWGA	ERS1614117	1	0
	Kenya	SWGA	ERS1614105	1	0
	Kenya	SWGA	ERS1614822	1	1
	Kenya	SWGA	ERS1614162	1	1
	Kenya	SWGA	ERS1614085	1	0
	Kenya	SWGA	ERS1614830	1	1
	Kenya	SWGA	ERS1614838	1	1
	Kenya	SWGA	ERS1614846	1	1
	Kenya	SWGA	ERS1614854	1	1
	Kenya	SWGA	ERS1614169	1	0
	Kenya	SWGA	ERS1614862	1	1
	Kenya	SWGA	ERS1614240	1	1
	Kenya	SWGA	ERS1614877	1	1
	Kenya	SWGA	ERS1614884	1	1
	Kenya	SWGA	ERS1614892	1	1
	Kenya	SWGA	ERS1614815	1	1
	Kenya	SWGA	ERS1614823	1	1
	Kenya	SWGA	ERS1614831	1	1
	Kenya	SWGA	ERS1614839	1	1
	Kenya	SWGA	ERS1614847	1	1
	Kenya	SWGA	ERS1614182	1	1
	Kenya	SWGA	ERS1614855	1	1
	Kenya	SWGA	ERS1614121	1	1
	Kenya	SWGA	ERS1614125	1	1
	Kenya	SWGA	ERS1614863	1	1
	Kenya	SWGA	ERS1614870	1	1
	Kenya	SWGA	ERS1614878	1	1
	Gambia	SWGA	ERS1632398	1	1
	Gambia	SWGA	ERS1632406	1	1
	Gambia	SWGA	ERS1632422	1	1
	Gambia	SWGA	ERS1632446	1	1
	Gambia	SWGA	ERS1632462	1	1
	Gambia	SWGA	ERS1632393	1	1
	Gambia	SWGA	ERS1606581	1	1
	Gambia	SWGA	ERS1632381	1	1
	Gambia	SWGA	ERS1632389	1	1
	Gambia	SWGA	ERS1632399	1	1
	Gambia	SWGA	ERS1632415	1	1
	Gambia	SWGA	ERS1606618	0	1
	Gambia	SWGA	ERS1632439	1	1
	Gambia	SWGA	ERS1606597	1	1
	Gambia	SWGA	ERS1631851	1	1
	Gambia	SWGA	ERS1606641	0	1
	Gambia	SWGA	ERS1631858	1	1
	Gambia	SWGA	ERS1631863	1	1
	Gambia	SWGA	ERS1631871	1	1
	Gambia	SWGA	ERS1632416	1	1
	Gambia	SWGA	ERS1632432	1	1
	Gambia	SWGA	ERS1632440	1	1
	Gambia	SWGA	ERS1632395	1	1
	Gambia	SWGA	ERS1632383	1	1
	Gambia	SWGA	ERS1631916	0	1
	Gambia	SWGA	ERS1632401	1	1
	Gambia	SWGA	ERS1631923	1	1
	Gambia	SWGA	ERS1606657	0	1
	Gambia	SWGA	ERS1606665	0	1
	Gambia	SWGA	ERS1632409	1	1
	Gambia	SWGA	ERS1632425	1	1
	Gambia	SWGA	ERS1606520	1	1
	Gambia	SWGA	ERS1632449	1	1
	Gambia	SWGA	ERS1631845	1	1
	Gambia	SWGA	ERS1632457	1	1
	Gambia	SWGA	ERS1631873	1	1
	Gambia	SWGA	ERS1632410	1	1
	Gambia	SWGA	ERS1632418	1	1
	Gambia	SWGA	ERS1632426	1	1
	Gambia	SWGA	ERS1632434	1	1
	Gambia	SWGA	ERS1606535	1	1
[truncated: 2,173 more rows]
